# Supplementary material for: A multiscale structure enabled strong, ultra-tough and sustainable polyurethane adhesives
Source: Nat Commun. 2026 May 6;17:6091. doi: 10.1038/s41467-026-72658-4 (PMC13385818; doi:10.1038/s41467-026-72658-4)
Supplement: Supplementary file 3 — Source Data [file 41467_2026_72658_MOESM3_ESM.xlsx]

## Sheet: Fig. 2a
X	Y	X	Y	X	Y	X	Y
0	0	0	0	0	0	0	0
0.023	0	0.023	0.0092	0.023	0.00217	0.023	0.00451
0.092	0	0.094	0.03758	0.094	0.0089	0.094	0.01848
0.175	0	0.179	0.07157	0.178	0.01699	0.178	0.03527
0.262	0	0.268	0.10715	0.268	0.02594	0.268	0.05384
0.352	0	0.36	0.14393	0.36	0.03553	0.361	0.07397
0.444	0	0.453	0.18111	0.453	0.04586	0.456	0.09587
0.536	0	0.547	0.21868	0.547	0.05709	0.552	0.11971
0.628	0	0.642	0.25666	0.642	0.06944	0.649	0.14593
0.721	0	0.736	0.29422	0.736	0.08279	0.745	0.17435
0.814	0	0.831	0.33219	0.831	0.09761	0.842	0.20594
0.907	0	0.926	0.37014	0.926	0.11394	0.938	0.24041
1	0	1.021	0.4081	1.021	0.13195	1.035	0.27873
1.093	0	1.116	0.44604	1.116	0.1518	1.131	0.32021
1.186	0	1.211	0.48398	1.211	0.17367	1.228	0.36583
1.279	0	1.306	0.52191	1.306	0.19774	1.324	0.41475
1.372	0	1.401	0.55983	1.4	0.22388	1.421	0.46807
1.465	0.00139	1.496	0.59775	1.495	0.25282	1.517	0.5248
1.558	0.00399	1.591	0.63565	1.59	0.28447	1.614	0.58621
1.651	0.00337	1.686	0.67354	1.685	0.319	1.711	0.65185
1.744	0.00381	1.781	0.71143	1.78	0.35647	1.807	0.7209
1.837	0.00718	1.876	0.7493	1.875	0.39682	1.904	0.79465
1.93	0.01038	1.97	0.78676	1.97	0.43993	2.001	0.8722
2.023	0.01358	2.065	0.82461	2.065	0.4857	2.097	0.95252
2.116	0.01679	2.16	0.86244	2.16	0.53405	2.194	1.03711
2.209	0.02012	2.255	0.90026	2.254	0.58431	2.291	1.12496
2.302	0.02296	2.35	0.93807	2.349	0.63747	2.387	1.21494
2.395	0.02751	2.445	0.97586	2.444	0.6929	2.484	1.30875
2.488	0.03441	2.54	1.01364	2.54	0.75112	2.581	1.40527
2.581	0.04059	2.635	1.0514	2.634	0.81017	2.677	1.50331
2.674	0.04739	2.729	1.08875	2.729	0.87182	2.774	1.60471
2.767	0.05718	2.824	1.12647	2.824	0.93534	2.871	1.70829
2.86	0.06666	2.919	1.16418	2.919	1.00063	2.968	1.81387
2.953	0.0794	3.014	1.20187	3.014	1.0676	3.064	1.92014
3.046	0.08969	3.109	1.23954	3.109	1.13615	3.161	2.02915
3.139	0.10071	3.204	1.27719	3.204	1.20617	3.258	2.13961
3.232	0.11613	3.299	1.31483	3.299	1.27758	3.354	2.25019
3.325	0.13116	3.394	1.35244	3.394	1.35026	3.451	2.363
3.418	0.14352	3.489	1.39003	3.489	1.42412	3.548	2.47673
3.511	0.15649	3.584	1.42759	3.584	1.49905	3.644	2.59
3.604	0.16922	3.679	1.46514	3.679	1.57497	3.741	2.70499
3.697	0.18212	3.774	1.50266	3.774	1.65177	3.838	2.82036
3.79	0.20134	3.869	1.54015	3.868	1.72854	3.935	2.9359
3.883	0.21744	3.964	1.57763	3.963	1.8068	4.031	3.05026
3.976	0.23817	4.059	1.61508	4.058	1.88564	4.128	3.16564
4.069	0.26149	4.154	1.6525	4.153	1.96497	4.225	3.28066
4.162	0.28346	4.249	1.68989	4.248	2.04468	4.321	3.39396
4.255	0.3075	4.343	1.72687	4.343	2.12468	4.418	3.50773
4.348	0.33333	4.438	1.76421	4.438	2.20487	4.515	3.6206
4.441	0.35931	4.533	1.80152	4.533	2.28515	4.611	3.73124
4.534	0.38863	4.628	1.83881	4.628	2.36541	4.708	3.84177
4.627	0.41762	4.723	1.87606	4.723	2.44557	4.805	3.95086
4.72	0.44636	4.818	1.91329	4.818	2.52552	4.901	4.05723
4.813	0.47829	4.913	1.95049	4.913	2.60515	4.998	4.16291
4.906	0.50772	5.008	1.98765	5.008	2.68438	5.095	4.2666
4.999	0.53884	5.103	2.02478	5.102	2.76228	5.192	4.36812
5.092	0.56984	5.198	2.06188	5.198	2.84122	5.288	4.46628
5.185	0.59846	5.293	2.09895	5.292	2.91781	5.385	4.56295
5.278	0.62729	5.388	2.13598	5.387	2.99443	5.482	4.6569
5.371	0.65647	5.483	2.17298	5.482	3.07013	5.578	4.74718
5.464	0.68898	5.577	2.20956	5.577	3.14484	5.675	4.83748
5.557	0.7212	5.672	2.24649	5.672	3.21844	5.772	4.93001
5.65	0.75319	5.767	2.28339	5.767	3.29085	5.868	5.0269
5.743	0.78821	5.862	2.32024	5.862	3.36195	5.965	5.13304
5.836	0.82369	5.957	2.35706	5.957	3.43165	6.062	5.24695
5.929	0.8584	6.052	2.39385	6.052	3.49985	6.158	5.36456
6.022	0.89594	6.147	2.43059	6.147	3.56646	6.255	5.48549
6.115	0.93355	6.242	2.4673	6.242	3.63137	6.352	5.60631
6.208	0.96922	6.337	2.50397	6.337	3.69448	6.448	5.72562
6.301	1.00796	6.432	2.54059	6.432	3.75569	6.545	5.84617
6.394	1.04659	6.527	2.57718	6.527	3.81506	6.642	5.96705
6.487	1.08524	6.622	2.61372	6.622	3.87277	6.738	6.08892
6.58	1.12423	6.717	2.65023	6.717	3.92901	6.835	6.21753
6.673	1.15989	6.812	2.68669	6.812	3.98398	6.932	6.35487
6.766	1.19741	6.907	2.7231	6.907	4.03787	7.029	6.49968
6.859	1.23665	7.001	2.7591	7.001	4.09033	7.125	6.64185
6.952	1.27311	7.096	2.79543	7.096	4.14301	7.222	6.77544
7.045	1.30932	7.191	2.83171	7.191	4.19653	7.319	6.89712
7.138	1.34874	7.286	2.86795	7.286	4.25209	7.415	7.01001
7.231	1.38668	7.381	2.90414	7.381	4.31092	7.512	7.1208
7.324	1.42174	7.476	2.94029	7.476	4.37423	7.609	7.22922
7.417	1.46052	7.571	2.97639	7.571	4.44325	7.705	7.33168
7.51	1.4964	7.666	3.01244	7.666	4.51919	7.802	7.42762
7.603	1.53124	7.761	3.04844	7.761	4.60237	7.899	7.51537
7.696	1.56927	7.856	3.0844	7.856	4.69013	7.995	7.59792
7.789	1.60567	7.951	3.1203	7.95	4.77826	8.092	7.68139
7.882	1.64254	8.046	3.15616	8.046	4.86627	8.189	7.76925
7.975	1.68064	8.141	3.19196	8.141	4.9481	8.286	7.86358
8.068	1.71556	8.236	3.22771	8.236	5.02141	8.382	7.96212
8.161	1.75121	8.331	3.26341	8.331	5.08352	8.479	8.06545
8.254	1.78616	8.425	3.29868	8.426	5.13605	8.576	8.17026
8.347	1.81825	8.52	3.33428	8.52	5.18204	8.672	8.27059
8.44	1.85372	8.615	3.36982	8.615	5.22591	8.769	8.36312
8.534	1.8866	8.71	3.4053	8.71	5.27066	8.866	8.44282
8.626	1.92102	8.805	3.44073	8.805	5.31978	8.962	8.51263
8.72	1.95455	8.9	3.47611	8.9	5.37676	9.059	8.57991
8.813	1.98829	8.995	3.51141	8.995	5.44511	9.156	8.64987
8.906	2.02191	9.09	3.54596	9.09	5.52663	9.252	8.7272
8.999	2.05071	9.185	3.58269	9.185	5.61672	9.349	8.81263
9.092	2.08352	9.28	3.6224	9.28	5.70922	9.446	8.89952
9.185	2.11524	9.375	3.66206	9.375	5.79798	9.542	8.98101
9.278	2.14415	9.47	3.69952	9.47	5.8775	9.639	9.05455
9.371	2.17596	9.565	3.73606	9.565	5.94763	9.736	9.12307
9.464	2.20869	9.66	3.77592	9.66	6.01078	9.833	9.19277
9.557	2.23881	9.755	3.81527	9.755	6.06942	9.929	9.26896
9.65	2.26674	9.849	3.85374	9.85	6.12597	10.026	9.35688
9.743	2.29778	9.944	3.89527	9.945	6.18288	10.123	9.45
9.836	2.32813	10.039	3.9374	10.04	6.24243	10.219	9.53948
9.929	2.3537	10.134	3.97776	10.135	6.30485	10.316	9.622
10.022	2.3833	10.229	4.0225	10.23	6.36902	10.413	9.69832
10.115	2.41215	10.324	4.06431	10.325	6.4338	10.509	9.77052
10.208	2.43751	10.419	4.10334	10.42	6.49805	10.606	9.84223
10.301	2.46636	10.514	4.14246	10.515	6.56062	10.703	9.91225
10.394	2.49304	10.609	4.18335	10.61	6.62064	10.799	9.97877
10.487	2.51851	10.704	4.22807	10.705	6.67808	10.896	10.0423
10.58	2.54428	10.799	4.26947	10.799	6.73256	10.993	10.1024
10.673	2.56973	10.894	4.31048	10.895	6.78595	11.09	10.1601
10.766	2.5959	10.989	4.35308	10.99	6.83672	11.187	10.2165
10.859	2.62084	11.084	4.39177	11.085	6.8856	11.283	10.2712
10.952	2.64354	11.179	4.43142	11.18	6.93284	11.38	10.3251
11.045	2.66945	11.273	4.46981	11.275	6.979	11.477	10.3773
11.138	2.69166	11.368	4.51133	11.369	7.02432	11.574	10.4276
11.231	2.7172	11.463	4.55339	11.464	7.07044	11.67	10.4767
11.324	2.74074	11.558	4.59417	11.559	7.11758	11.767	10.5267
11.417	2.76292	11.653	4.6369	11.654	7.16646	11.864	10.5781
11.51	2.78568	11.748	4.67549	11.749	7.21759	11.961	10.6303
11.603	2.80798	11.843	4.71548	11.844	7.2705	12.057	10.6806
11.696	2.83068	11.938	4.75274	11.939	7.32435	12.154	10.7275
11.789	2.85249	12.033	4.78896	12.034	7.37829	12.251	10.7691
11.882	2.87192	12.128	4.82878	12.129	7.43147	12.347	10.8066
11.975	2.89462	12.223	4.86843	12.224	7.4831	12.444	10.8427
12.068	2.91367	12.318	4.90586	12.319	7.53297	12.541	10.879
12.161	2.93594	12.413	4.94271	12.414	7.58139	12.638	10.9176
12.254	2.95633	12.508	4.98091	12.509	7.62867	12.734	10.9587
12.347	2.97528	12.603	5.01523	12.604	7.67513	12.831	11.0029
12.44	2.99476	12.698	5.0505	12.698	7.72061	12.928	11.049
12.533	3.014	12.793	5.08496	12.793	7.76625	13.025	11.0968
12.626	3.0331	12.887	5.12162	12.888	7.81143	13.121	11.1446
12.719	3.05265	12.982	5.15981	12.983	7.85594	13.218	11.1925
12.812	3.07169	13.077	5.19407	13.078	7.8996	13.315	11.2389
12.905	3.08769	13.172	5.2297	13.173	7.94222	13.412	11.2834
12.998	3.10712	13.267	5.26251	13.268	7.98359	13.508	11.3256
13.091	3.12327	13.362	5.29466	13.363	8.02359	13.605	11.3668
13.184	3.14185	13.457	5.3287	13.458	8.06213	13.702	11.4067
13.277	3.15955	13.552	5.3582	13.553	8.0991	13.798	11.4449
13.37	3.17519	13.647	5.391	13.648	8.1344	13.895	11.4823
13.463	3.19147	13.742	5.42475	13.743	8.16794	13.992	11.5182
13.556	3.20749	13.837	5.45477	13.838	8.1998	14.089	11.551
13.649	3.22346	13.932	5.48556	13.933	8.23088	14.185	11.5789
13.742	3.2396	14.027	5.51599	14.028	8.26235	14.282	11.6029
13.835	3.25571	14.121	5.54678	14.123	8.29538	14.379	11.6246
13.928	3.27176	14.216	5.5753	14.217	8.33075	14.476	11.6464
14.021	3.28818	14.311	5.60312	14.312	8.37037	14.572	11.6692
14.114	3.30136	14.406	5.63238	14.407	8.41476	14.669	11.6929
14.207	3.31648	14.501	5.6595	14.502	8.46218	14.766	11.7161
14.3	3.33101	14.596	5.69111	14.597	8.50944	14.862	11.738
14.393	3.34486	14.691	5.71992	14.692	8.55334	14.959	11.7591
14.486	3.3607	14.786	5.74574	14.787	8.59082	15.056	11.7793
14.579	3.37288	14.881	5.77209	14.882	8.62153	15.153	11.7982
14.672	3.38605	14.976	5.79829	14.977	8.64747	15.249	11.815
14.765	3.40226	15.071	5.82454	15.072	8.67071	15.346	11.8295
14.858	3.41543	15.166	5.85076	15.167	8.69334	15.443	11.8417
14.951	3.42816	15.261	5.8777	15.262	8.71741	15.54	11.8536
15.044	3.44105	15.356	5.90173	15.356	8.7447	15.636	11.8669
15.137	3.45373	15.451	5.9253	15.451	8.77702	15.733	11.8839
15.23	3.46707	15.546	5.94999	15.546	8.81267	15.83	11.9031
15.323	3.47855	15.641	5.97326	15.641	8.84962	15.927	11.92
15.416	3.48859	15.736	5.99847	15.736	8.88583	16.023	11.9324
15.509	3.50172	15.831	6.01969	15.831	8.91941	16.12	11.9421
15.602	3.5146	15.926	6.04172	15.926	8.94992	16.217	11.951
15.695	3.52764	16.021	6.06354	16.021	8.97782	16.313	11.9605
15.788	3.53722	16.116	6.08541	16.116	9.00361	16.41	11.9705
15.881	3.54986	16.211	6.10727	16.211	9.02775	16.507	11.9794
15.974	3.5602	16.306	6.12916	16.306	9.0507	16.604	11.9862
16.067	3.57163	16.401	6.15089	16.401	9.07276	16.7	11.9907
16.16	3.58365	16.496	6.17326	16.496	9.09415	16.797	11.9945
16.253	3.59246	16.591	6.19296	16.591	9.1151	16.894	11.9994
16.346	3.60318	16.686	6.21213	16.686	9.13584	16.991	12.007
16.439	3.61594	16.781	6.23245	16.781	9.15658	17.087	12.018
16.532	3.6253	16.876	6.25135	16.876	9.17727	17.184	12.0288
16.625	3.63495	16.97	6.27198	16.971	9.19767	17.281	12.0356
16.718	3.64464	17.065	6.28895	17.065	9.21733	17.377	12.0396
16.811	3.65432	17.16	6.30615	17.16	9.23641	17.474	12.043
16.904	3.66392	17.255	6.32556	17.255	9.25446	17.571	12.0475
16.997	3.67352	17.35	6.34631	17.35	9.27132	17.668	12.0527
17.09	3.68321	17.445	6.36318	17.445	9.28722	17.764	12.0574
17.183	3.69288	17.54	6.38087	17.54	9.30243	17.861	12.0608
17.276	3.70256	17.635	6.39819	17.635	9.31727	17.958	12.0631
17.369	3.71219	17.73	6.41614	17.73	9.33201	18.055	12.0648
17.462	3.72178	17.825	6.43171	17.825	9.34697	18.151	12.0664
17.555	3.73164	17.92	6.4458	17.92	9.36242	18.248	12.0679
17.648	3.73813	18.015	6.46446	18.015	9.37842	18.345	12.069
17.741	3.747	18.11	6.47978	18.11	9.39484	18.442	12.0698
17.834	3.75687	18.205	6.49461	18.205	9.41155	18.538	12.0702
17.927	3.76686	18.3	6.51053	18.3	9.42838	18.635	12.0703
18.02	3.77469	18.395	6.52518	18.395	9.44521	18.732	12.0701
18.113	3.78208	18.49	6.54117	18.49	9.46189	18.828	12.0693
18.206	3.79135	18.585	6.55567	18.584	9.47814	18.925	12.0678
18.299	3.79784	18.679	6.57201	18.679	9.49418	19.022	12.0657
18.392	3.80765	18.774	6.58446	18.774	9.50973	19.119	12.0635
18.485	3.81392	18.869	6.59787	18.869	9.52468	19.215	12.0616
18.578	3.82334	18.964	6.61048	18.964	9.53891	19.312	12.0601
18.671	3.83086	19.059	6.62558	19.059	9.55236	19.409	12.059
18.764	3.83649	19.154	6.64193	19.154	9.56516	19.506	12.058
18.857	3.8451	19.249	6.65444	19.249	9.57748	19.602	12.057
18.95	3.85372	19.344	6.66776	19.344	9.58951	19.699	12.0558
19.043	3.85969	19.439	6.68071	19.439	9.60141	19.796	12.0543
19.136	3.8663	19.534	6.69429	19.534	9.61337	19.892	12.0524
19.229	3.87264	19.629	6.70543	19.629	9.62555	19.989	12.0499
19.322	3.87909	19.724	6.71534	19.724	9.63796	20.086	12.0473
19.415	3.88874	19.818	6.7288	19.819	9.65052	20.183	12.0449
19.508	3.89571	19.913	6.7422	19.914	9.66312	20.279	12.0426
19.601	3.90192	20.008	6.75349	20.008	9.67554	20.376	12.04
19.694	3.90845	20.103	6.76317	20.103	9.68794	20.473	12.037
19.787	3.91487	20.198	6.77737	20.198	9.70009	20.57	12.0335
19.88	3.92129	20.293	6.7883	20.293	9.71192	20.666	12.0295
19.973	3.92771	20.388	6.79865	20.388	9.72335	20.763	12.025
20.066	3.93411	20.483	6.81031	20.483	9.7343	20.86	12.0202
20.159	3.94063	20.578	6.82045	20.578	9.74471	20.956	12.0152
20.252	3.9471	20.673	6.83222	20.673	9.75449	21.053	12.0102
20.345	3.95026	20.768	6.84219	20.768	9.76365	21.15	12.0053
20.438	3.95613	20.863	6.85455	20.863	9.77225	21.246	12.0004
20.531	3.96269	20.958	6.86228	20.958	9.78035	21.343	11.9953
20.624	3.96952	21.053	6.87312	21.053	9.78803	21.44	11.9898
20.717	3.97403	21.148	6.88517	21.148	9.79535	21.536	11.9841
20.81	3.97799	21.243	6.89287	21.243	9.80239	21.633	11.9783
20.903	3.98513	21.338	6.90375	21.338	9.80921	21.73	11.9727
20.996	3.99087	21.433	6.91569	21.433	9.81588	21.826	11.9675
21.089	3.99406	21.528	6.92385	21.528	9.82248	21.923	11.9629
21.182	4.00056	21.622	6.93265	21.623	9.82909	22.02	11.9588
21.275	4.00736	21.717	6.94136	21.718	9.83576	22.117	11.9545
21.368	4.01054	21.812	6.95011	21.813	9.84257	22.213	11.9496
21.462	4.01653	21.907	6.95885	21.908	9.84949	22.31	11.944
21.554	4.02076	22.002	6.9676	22.003	9.85642	22.407	11.9383
21.647	4.02557	22.097	6.97634	22.098	9.86323	22.504	11.9329
21.74	4.03098	22.192	6.98508	22.193	9.8698	22.6	11.9281
21.833	4.03468	22.287	6.99386	22.288	9.87603	22.697	11.9233
21.926	4.04109	22.382	7.00249	22.383	9.88183	22.794	11.9182
22.02	4.04401	22.477	7.01169	22.478	9.8872	22.89	11.9126
22.112	4.04713	22.572	7.01852	22.573	9.89215	22.987	11.9066
22.205	4.05361	22.666	7.02387	22.668	9.8967	23.084	11.9005
22.299	4.05758	22.761	7.03325	22.763	9.90087	23.18	11.8947
22.392	4.06005	22.856	7.0417	22.857	9.90462	23.277	11.8889
22.485	4.06569	22.951	7.05096	22.952	9.9081	23.374	11.8825
22.577	4.07095	23.047	7.05777	23.047	9.91133	23.471	11.875
22.67	4.07337	23.141	7.06357	23.142	9.91437	23.567	11.8665
22.764	4.07774	23.236	7.07109	23.237	9.91732	23.664	11.8583
22.857	4.08398	23.331	7.07621	23.332	9.92022	23.761	11.852
22.95	4.08695	23.426	7.08608	23.427	9.92314	23.858	11.8478
23.043	4.09017	23.521	7.09267	23.522	9.9261	23.954	11.8439
23.136	4.09349	23.616	7.09859	23.617	9.92909	24.051	11.838
23.228	4.09625	23.711	7.10596	23.712	9.93211	24.148	11.8283
23.321	4.1021	23.806	7.11177	23.807	9.93518	24.244	11.8161
23.415	4.10696	23.901	7.11912	23.902	9.93828	24.341	11.8062
23.507	4.10972	23.996	7.12487	23.997	9.9414	24.438	11.7996
23.6	4.11307	24.091	7.13226	24.092	9.94448	24.535	11.7946
23.693	4.11625	24.186	7.13787	24.186	9.94743	24.631	11.7895
23.787	4.11948	24.281	7.14582	24.281	9.95025	24.728	11.784
23.879	4.12267	24.375	7.14907	24.376	9.95285	24.825	11.7789
23.973	4.12593	24.47	7.15544	24.471	9.95519	24.921	11.7749
24.066	4.12915	24.565	7.16322	24.566	9.95728	25.018	11.7716
24.158	4.13234	24.66	7.16657	24.661	9.95916	25.115	11.7687
24.252	4.13558	24.755	7.17295	24.756	9.96085	25.212	11.7659
24.345	4.13879	24.85	7.18059	24.851	9.9624	25.308	11.7629
24.438	4.14201	24.945	7.1845	24.946	9.96383	25.405	11.7595
24.531	4.14523	25.04	7.18859	25.041	9.96517	25.502	11.7557
24.624	4.14846	25.135	7.19477	25.136	9.96644	25.599	11.7514
24.717	4.15168	25.23	7.2025	25.231	9.96766	25.695	11.7471
24.81	4.15487	25.325	7.20624	25.326	9.96883	25.792	11.7427
24.903	4.15809	25.42	7.21089	25.421	9.96999	25.889	11.7381
24.996	4.1613	25.514	7.21474	25.516	9.97115	25.986	11.7331
25.089	4.16457	25.609	7.22092	25.611	9.97232	26.082	11.7279
25.182	4.16767	25.704	7.22867	25.705	9.97353	26.179	11.7224
25.275	4.17134	25.799	7.23245	25.8	9.97483	26.276	11.7169
25.368	4.17279	25.895	7.23703	25.895	9.97621	26.372	11.7117
25.461	4.17345	25.989	7.24131	25.99	9.97772	26.469	11.7065
25.554	4.17712	26.084	7.2457	26.085	9.97931	26.566	11.7014
25.647	4.18025	26.179	7.25007	26.18	9.98088	26.663	11.6964
25.74	4.18345	26.274	7.25445	26.275	9.98235	26.76	11.6914
25.833	4.18662	26.369	7.25879	26.37	9.9836	26.856	11.6866
25.926	4.19021	26.464	7.26327	26.465	9.98456	26.953	11.6818
26.019	4.1905	26.559	7.26724	26.56	9.98523	27.05	11.6771
26.112	4.19248	26.654	7.27348	26.655	9.98573	27.146	11.6721
26.205	4.19597	26.749	7.28119	26.75	9.98615	27.243	11.6664
26.298	4.19944	26.844	7.28497	26.845	9.9866	27.34	11.6603
26.391	4.2015	26.939	7.28947	26.94	9.98719	27.436	11.6546
26.484	4.2017	27.034	7.29382	27.035	9.98795	27.533	11.6497
26.577	4.20538	27.129	7.29812	27.13	9.98884	27.63	11.6456
26.67	4.20851	27.223	7.30287	27.225	9.98982	27.727	11.6416
26.763	4.20842	27.318	7.30545	27.32	9.99082	27.823	11.6373
26.856	4.21107	27.413	7.30644	27.415	9.99179	27.92	11.6326
26.949	4.21501	27.508	7.3114	27.51	9.99268	28.017	11.6275
27.042	4.2155	27.603	7.31562	27.605	9.99351	28.114	11.6221
27.135	4.21737	27.698	7.32003	27.7	9.99432	28.21	11.6168
27.228	4.21944	27.793	7.32441	27.795	9.99516	28.307	11.6117
27.321	4.21979	27.888	7.32868	27.89	9.99608	28.404	11.6069
27.414	4.22369	27.983	7.33348	27.985	9.99712	28.501	11.6026
27.507	4.22647	28.078	7.33606	28.08	9.9983	28.597	11.5987
27.6	4.22638	28.173	7.33707	28.175	9.99959	28.694	11.5951
27.693	4.22969	28.268	7.34193	28.27	10.0009	28.791	11.5917
27.786	4.22981	28.363	7.34656	28.365	10.0023	28.888	11.5885
27.879	4.23253	28.458	7.34919	28.46	10.0035	28.984	11.5854
27.972	4.23351	28.553	7.35019	28.555	10.0047	29.081	11.5822
28.065	4.23523	28.647	7.355	28.649	10.0057	29.178	11.5789
28.158	4.23726	28.743	7.35967	28.744	10.0066	29.274	11.5755
28.251	4.23793	28.837	7.36234	28.84	10.0075	29.371	11.5721
28.344	4.24089	28.932	7.36314	28.935	10.0084	29.468	11.569
28.437	4.24086	29.027	7.36855	29.029	10.0093	29.564	11.5662
28.53	4.24423	29.122	7.37093	29.124	10.0102	29.661	11.5635
28.623	4.24414	29.217	7.37231	29.219	10.011	29.758	11.5609
28.716	4.24717	29.312	7.37557	29.314	10.0118	29.854	11.5582
28.809	4.24779	29.407	7.37625	29.409	10.0124	29.951	11.5554
28.902	4.24979	29.502	7.38174	29.504	10.0129	30.048	11.5526
28.995	4.25196	29.597	7.38403	29.599	10.0131	30.144	11.5497
29.088	4.25105	29.692	7.38551	29.694	10.0131	30.241	11.5466
29.181	4.25231	29.787	7.38855	29.789	10.013	30.338	11.5433
29.274	4.25519	29.882	7.38981	29.884	10.0129	30.434	11.5396
29.367	4.25514	29.977	7.39295	29.979	10.0129	30.531	11.5355
29.46	4.25849	30.072	7.39421	30.074	10.0132	30.628	11.5312
29.553	4.25881	30.167	7.39731	30.169	10.0136	30.724	11.527
29.646	4.25819	30.262	7.39858	30.264	10.0141	30.821	11.5229
29.739	4.26114	30.357	7.40169	30.359	10.0146	30.918	11.5187
29.832	4.26216	30.452	7.40295	30.454	10.015	31.015	11.5144
29.925	4.26363	30.547	7.40609	30.549	10.0152	31.111	11.51
30.018	4.26626	30.642	7.4072	30.644	10.0153	31.208	11.5057
30.111	4.2655	30.737	7.41089	30.739	10.0151	31.305	11.5016
30.204	4.26617	30.832	7.40979	30.834	10.0148	31.402	11.4977
30.297	4.26944	30.927	7.41187	30.929	10.0143	31.498	11.4939
30.39	4.26943	31.022	7.4148	31.024	10.0137	31.595	11.49
30.483	4.26906	31.117	7.41597	31.119	10.013	31.692	11.486
30.576	4.27208	31.212	7.41963	31.214	10.0121	31.789	11.4816
30.669	4.27331	31.307	7.41854	31.309	10.0113	31.885	11.477
30.762	4.27248	31.402	7.42061	31.404	10.0104	31.982	11.4725
30.855	4.27444	31.496	7.42355	31.498	10.0095	32.079	11.4685
30.948	4.27695	31.592	7.42471	31.594	10.0086	32.175	11.4652
31.041	4.27624	31.687	7.42837	31.689	10.0079	32.272	11.4621
31.134	4.27686	31.781	7.42732	31.784	10.0074	32.369	11.4589
31.227	4.28014	31.876	7.42919	31.878	10.007	32.465	11.4553
31.32	4.28013	31.971	7.43271	31.973	10.0069	32.562	11.4515
31.413	4.28013	32.066	7.43169	32.068	10.007	32.659	11.4477
31.506	4.27975	32.161	7.43367	32.163	10.0071	32.756	11.444
31.599	4.28235	32.256	7.43666	32.258	10.0072	32.853	11.4405
31.692	4.28411	32.351	7.43778	32.353	10.0071	32.949	11.437
31.785	4.28324	32.446	7.44149	32.448	10.0067	33.046	11.4336
31.878	4.28474	32.541	7.44045	32.543	10.0061	33.143	11.4304
31.971	4.28756	32.636	7.44234	32.638	10.0053	33.239	11.4276
32.064	4.28722	32.731	7.4458	32.733	10.0044	33.336	11.4254
32.157	4.28725	32.826	7.44482	32.828	10.0034	33.433	11.4235
32.25	4.28709	32.921	7.44673	32.923	10.0024	33.53	11.4217
32.343	4.29029	33.016	7.45019	33.018	10.0014	33.626	11.4201
32.436	4.29103	33.111	7.44919	33.113	10.0003	33.723	11.4182
32.529	4.29085	33.205	7.45105	33.208	9.99927	33.82	11.4156
32.622	4.29049	33.3	7.45456	33.303	9.99812	33.917	11.4119
32.715	4.29221	33.395	7.45354	33.398	9.9969	34.013	11.4075
32.808	4.29479	33.49	7.45553	33.493	9.99568	34.11	11.4032
32.901	4.29431	33.585	7.45853	33.588	9.99454	34.207	11.3996
32.994	4.29444	33.68	7.45964	33.683	9.99357	34.304	11.3967
33.087	4.29441	33.775	7.46334	33.778	9.99286	34.4	11.3943
33.18	4.29421	33.87	7.4623	33.873	9.99243	34.497	11.3919
33.273	4.29739	33.965	7.46417	33.968	9.99213	34.594	11.3896
33.366	4.29822	34.06	7.46768	34.063	9.99181	34.69	11.3871
33.459	4.29791	34.155	7.46668	34.158	9.99131	34.787	11.3843
33.552	4.29798	34.25	7.46857	34.253	9.99046	34.884	11.3816
33.645	4.29806	34.345	7.47193	34.348	9.98913	34.981	11.3789
33.738	4.29776	34.44	7.47146	34.443	9.98739	35.077	11.3766
33.831	4.29855	34.535	7.47121	34.538	9.9855	35.174	11.3746
33.924	4.30174	34.629	7.47281	34.633	9.98371	35.271	11.3727
34.017	4.30157	34.724	7.47643	34.727	9.98228	35.368	11.3708
34.11	4.30154	34.819	7.47543	34.822	9.98124	35.464	11.3689
34.203	4.30157	34.914	7.47726	34.917	9.98048	35.561	11.3671
34.296	4.30156	35.009	7.48068	35.012	9.9799	35.658	11.3655
34.389	4.30154	35.104	7.48021	35.107	9.97937	35.754	11.3638
34.482	4.30166	35.199	7.47996	35.202	9.97878	35.851	11.3621
34.575	4.30127	35.294	7.48159	35.297	9.97808	35.948	11.3602
34.668	4.30244	35.389	7.48506	35.392	9.9773	36.044	11.3582
34.761	4.30543	35.484	7.48458	35.487	9.97649	36.141	11.3559
34.854	4.3051	35.579	7.48433	35.582	9.97569	36.238	11.3536
34.947	4.30513	35.674	7.48598	35.677	9.97497	36.334	11.3511
35.04	4.30515	35.769	7.48944	35.772	9.97433	36.431	11.3485
35.133	4.30514	35.863	7.48894	35.867	9.97375	36.528	11.3457
35.226	4.30514	35.958	7.4887	35.962	9.97316	36.624	11.3429
35.319	4.30514	36.053	7.49032	36.057	9.97251	36.721	11.3402
35.412	4.30515	36.148	7.49384	36.152	9.97174	36.818	11.3379
35.505	4.30512	36.243	7.49322	36.247	9.9708	36.914	11.336
35.598	4.30519	36.338	7.49348	36.341	9.96965	37.011	11.3338
35.691	4.30502	36.433	7.49304	36.436	9.96827	37.108	11.331
35.784	4.30531	36.528	7.49472	36.531	9.96681	37.204	11.3277
35.877	4.30861	36.623	7.49819	36.626	9.96541	37.301	11.3242
35.97	4.30882	36.718	7.4977	36.721	9.96421	37.398	11.3208
36.063	4.30867	36.813	7.49746	36.816	9.96334	37.495	11.3176
36.156	4.30873	36.908	7.49908	36.911	9.96279	37.591	11.3143
36.249	4.30871	37.003	7.50258	37.006	9.96246	37.688	11.3109
36.342	4.30872	37.098	7.50196	37.101	9.96227	37.785	11.3074
36.435	4.30872	37.193	7.50223	37.196	9.96213	37.882	11.304
36.528	4.30872	37.288	7.50178	37.291	9.96196	37.978	11.3007
36.621	4.30872	37.383	7.50347	37.386	9.9617	38.075	11.2973
36.715	4.30872	37.477	7.50693	37.481	9.96135	38.172	11.2938
36.807	4.30872	37.572	7.50645	37.575	9.96095	38.268	11.29
36.901	4.30872	37.667	7.50621	37.67	9.9605	38.365	11.2863
36.993	4.30872	37.762	7.50778	37.765	9.96003	38.462	11.2828
37.087	4.30872	37.857	7.5113	37.86	9.95954	38.559	11.2799
37.18	4.30872	37.952	7.51081	37.955	9.95907	38.655	11.2774
37.273	4.30872	38.047	7.51058	38.05	9.95863	38.752	11.2753
37.366	4.30872	38.142	7.51214	38.145	9.95825	38.849	11.2734
37.459	4.30872	38.237	7.5157	38.24	9.95794	38.946	11.2713
37.552	4.30872	38.332	7.51509	38.335	9.95772	39.042	11.269
37.645	4.30872	38.427	7.51535	38.429	9.95755	39.139	11.2665
37.738	4.30872	38.522	7.51492	38.524	9.95742	39.236	11.2642
37.831	4.30872	38.617	7.51657	38.619	9.95728	39.333	11.2623
37.924	4.30872	38.712	7.52007	38.714	9.9571	39.429	11.2608
38.017	4.30872	38.807	7.51945	38.809	9.95686	39.526	11.2592
38.11	4.30871	38.902	7.51972	38.904	9.95655	39.623	11.2574
38.203	4.30872	38.997	7.51927	38.999	9.95616	39.719	11.2553
38.296	4.3087	39.092	7.52095	39.094	9.9557	39.816	11.2531
38.389	4.30876	39.187	7.52445	39.189	9.95516	39.913	11.2513
38.482	4.30862	39.282	7.52383	39.284	9.95456	40.01	11.2498
38.575	4.3088	39.377	7.52409	39.379	9.95392	40.106	11.2485
38.668	4.31214	39.472	7.52365	39.474	9.95326	40.203	11.2472
38.761	4.31241	39.567	7.52532	39.569	9.95261	40.3	11.246
38.854	4.31224	39.662	7.52881	39.664	9.95203	40.397	11.2447
38.947	4.31231	39.757	7.52819	39.759	9.95151	40.493	11.2432
39.04	4.31229	39.852	7.52846	39.854	9.95108	40.59	11.2416
39.133	4.3123	39.947	7.52802	39.949	9.95071	40.687	11.2397
39.226	4.31229	40.042	7.52969	40.044	9.9504	40.783	11.2378
39.319	4.31229	40.137	7.53319	40.139	9.95013	40.88	11.2358
39.412	4.31229	40.232	7.53257	40.234	9.94991	40.977	11.234
39.505	4.31229	40.327	7.53284	40.329	9.94971	41.074	11.2326
39.598	4.31229	40.421	7.5324	40.423	9.94953	41.17	11.2316
39.691	4.31229	40.516	7.53401	40.518	9.94935	41.267	11.2308
39.784	4.31229	40.611	7.53755	40.613	9.94917	41.364	11.2298
39.877	4.31229	40.706	7.53697	40.708	9.94898	41.461	11.2284
39.97	4.31229	40.801	7.5371	40.803	9.94876	41.557	11.2268
40.063	4.31229	40.896	7.53716	40.898	9.94851	41.654	11.2249
40.156	4.31229	40.991	7.53678	40.993	9.9482	41.751	11.2229
40.249	4.31229	41.086	7.53838	41.088	9.94784	41.848	11.2213
40.342	4.31229	41.181	7.54193	41.183	9.9474	41.944	11.2201
40.435	4.31229	41.276	7.54134	41.278	9.94688	42.041	11.2191
40.528	4.31229	41.371	7.5415	41.373	9.94627	42.138	11.2176
40.621	4.31229	41.466	7.54146	41.468	9.94564	42.234	11.2154
40.714	4.31229	41.561	7.54144	41.563	9.94502	42.331	11.2127
40.807	4.31229	41.656	7.54155	41.658	9.94447	42.428	11.21
40.9	4.31229	41.751	7.54115	41.753	9.94404	42.525	11.2076
40.993	4.31229	41.846	7.54281	41.848	9.94376	42.621	11.2057
41.086	4.31229	41.94	7.54629	41.943	9.9436	42.718	11.2042
41.179	4.31229	42.035	7.54571	42.038	9.94349	42.815	11.203
41.272	4.31229	42.13	7.54586	42.133	9.94337	42.911	11.2019
41.365	4.31229	42.225	7.54582	42.228	9.94319	43.008	11.2007
41.458	4.31229	42.32	7.54583	42.323	9.94287	43.105	11.1991
41.551	4.31229	42.415	7.54583	42.418	9.94239	43.201	11.1972
41.644	4.31229	42.51	7.54583	42.513	9.94179	43.298	11.1952
41.737	4.31229	42.605	7.54583	42.608	9.94112	43.395	11.1934
41.83	4.31229	42.7	7.54583	42.703	9.94041	43.491	11.1919
41.923	4.31229	42.795	7.54583	42.798	9.9397	43.588	11.1904
42.016	4.31229	42.89	7.54584	42.893	9.93901	43.685	11.1891
42.109	4.31229	42.985	7.54581	42.988	9.93834	43.781	11.1877
42.202	4.3123	43.08	7.54591	43.083	9.93766	43.878	11.1863
42.295	4.3123	43.175	7.54552	43.178	9.93698	43.975	11.1847
42.388	4.31224	43.269	7.54707	43.272	9.9363	44.071	11.1829
42.481	4.31262	43.364	7.55067	43.367	9.93561	44.168	11.1809
42.574	4.30974	43.459	7.55008	43.462	9.93495	44.265	11.1787
42.667	4.30839	43.554	7.55024	43.557	9.93434	44.361	11.1764
42.76	4.30882	43.649	7.5502	43.652	9.93381	44.458	11.1739
42.853	4.30869	43.744	7.55021	43.747	9.93333	44.555	11.1713
42.946	4.30872	43.839	7.55021	43.842	9.93286	44.652	11.1686
43.039	4.30871	43.934	7.55021	43.937	9.93231	44.748	11.1661
43.132	4.30872	44.029	7.55021	44.032	9.93163	44.845	11.1642
43.225	4.30872	44.124	7.55019	44.127	9.93075	44.942	11.163
43.318	4.30872	44.219	7.55029	44.222	9.92965	45.039	11.162
43.411	4.30872	44.314	7.54991	44.317	9.92837	45.135	11.1609
43.504	4.30872	44.409	7.5515	44.412	9.92699	45.232	11.1596
43.597	4.30872	44.504	7.55504	44.507	9.92555	45.329	11.1583
43.69	4.30872	44.599	7.55445	44.602	9.92413	45.426	11.1572
43.783	4.30872	44.694	7.55461	44.697	9.92277	45.522	11.1563
43.876	4.30872	44.789	7.55456	44.792	9.92144	45.619	11.1554
43.969	4.30872	44.884	7.55458	44.886	9.9201	45.716	11.1542
44.062	4.30872	44.979	7.55455	44.981	9.91866	45.812	11.1528
44.155	4.30872	45.074	7.55466	45.076	9.91708	45.909	11.1512
44.248	4.30872	45.169	7.55427	45.171	9.91532	46.006	11.1498
44.341	4.30872	45.264	7.55587	45.266	9.91348	46.103	11.1486
44.434	4.30872	45.359	7.55942	45.361	9.91167	46.199	11.1476
44.527	4.30872	45.454	7.55883	45.456	9.91	46.296	11.1466
44.62	4.30872	45.549	7.55899	45.551	9.90859	46.393	11.1456
44.713	4.30872	45.644	7.55894	45.646	9.90749	46.49	11.1443
44.806	4.30872	45.739	7.55895	45.741	9.90662	46.586	11.1426
44.899	4.30872	45.834	7.55896	45.836	9.9059	46.683	11.1405
44.992	4.30872	45.929	7.55893	45.931	9.90523	46.78	11.1387
45.085	4.30872	46.024	7.55903	46.026	9.90455	46.876	11.1374
45.178	4.30872	46.118	7.55866	46.12	9.90377	46.973	11.1365
45.271	4.30872	46.213	7.56019	46.215	9.90285	47.07	11.1355
45.364	4.30872	46.308	7.56378	46.31	9.90187	47.167	11.1342
45.457	4.30872	46.403	7.56319	46.405	9.9009	47.263	11.1326
45.55	4.30872	46.498	7.56336	46.5	9.90003	47.36	11.1309
45.643	4.30872	46.593	7.56329	46.595	9.89932	47.457	11.1294
45.736	4.30872	46.688	7.5634	46.69	9.89874	47.553	11.1279
45.829	4.30872	46.783	7.56302	46.785	9.89822	47.65	11.1262
45.922	4.30872	46.878	7.56456	46.88	9.89769	47.747	11.1241
46.015	4.30872	46.973	7.56816	46.975	9.8971	47.843	11.122
46.108	4.30872	47.068	7.56757	47.07	9.8964	47.94	11.1201
46.201	4.30872	47.162	7.56773	47.165	9.89562	48.037	11.1187
46.294	4.30872	47.257	7.56769	47.259	9.89482	48.133	11.1177
46.387	4.30872	47.352	7.56768	47.354	9.89406	48.23	11.1166
46.48	4.30872	47.447	7.56778	47.449	9.8934	48.327	11.1154
46.573	4.30872	47.542	7.5674	47.544	9.89291	48.423	11.1139
46.666	4.30872	47.637	7.56894	47.639	9.89259	48.52	11.112
46.759	4.30872	47.732	7.57252	47.734	9.89235	48.617	11.1099
46.852	4.30872	47.827	7.57194	47.829	9.89204	48.713	11.1077
46.945	4.30872	47.922	7.57209	47.924	9.89154	48.81	11.1059
47.038	4.30872	48.017	7.57206	48.019	9.89074	48.907	11.1048
47.131	4.30872	48.112	7.57204	48.114	9.8896	49.004	11.1041
47.224	4.30872	48.207	7.57214	48.209	9.88826	49.1	11.1032
47.317	4.30872	48.302	7.57176	48.304	9.8869	49.197	11.1021
47.41	4.30872	48.397	7.57331	48.399	9.88567	49.294	11.1012
47.503	4.30872	48.492	7.5769	48.494	9.88473	49.391	11.1009
47.596	4.30872	48.587	7.57632	48.589	9.88415	49.487	11.1011
47.689	4.30872	48.682	7.57647	48.684	9.88381	49.584	11.1016
47.782	4.30872	48.777	7.57643	48.779	9.88361	49.681	11.102
47.875	4.30872	48.872	7.57645	48.874	9.88341	49.777	11.1023
47.968	4.30871	48.966	7.57642	48.968	9.88312	49.874	11.1026
48.061	4.30874	49.061	7.57652	49.063	9.88262	49.971	11.1032
48.154	4.30861	49.156	7.57615	49.158	9.88198	50.068	11.1038
48.247	4.30908	49.252	7.57768	49.253	9.88139	50.164	11.1044
48.34	4.30732	49.346	7.58128	49.348	9.88099	50.261	11.1048
48.433	4.30476	49.442	7.5807	49.443	9.88093	50.358	11.105
48.526	4.30522	49.536	7.58085	49.538	9.88111	50.455	11.1052
48.619	4.30513	49.631	7.58081	49.633	9.88144	50.551	11.1053
48.712	4.30514	49.726	7.58082	49.728	9.88178	50.648	11.1052
48.805	4.30514	49.821	7.58082	49.823	9.88203	50.745	11.1047
48.898	4.30514	49.916	7.5808	49.918	9.88212	50.841	11.1037
48.991	4.30514	50.011	7.5809	50.013	9.8821	50.938	11.1023
49.084	4.30514	50.106	7.58052	50.108	9.88204	51.035	11.1012
49.177	4.30514	50.201	7.58206	50.203	9.88199	51.132	11.1008
49.27	4.30514	50.296	7.58564	50.298	9.88203	51.228	11.101
49.363	4.30514	50.391	7.58506	50.393	9.88215	51.325	11.1012
49.456	4.30514	50.486	7.58522	50.488	9.88225	51.422	11.1007
49.549	4.30514	50.581	7.58517	50.583	9.88223	51.519	11.0995
49.642	4.30514	50.676	7.58519	50.677	9.882	51.615	11.0984
49.735	4.30514	50.771	7.58516	50.772	9.88149	51.712	11.0981
49.828	4.30514	50.866	7.58526	50.867	9.88074	51.809	11.0982
49.921	4.30514	50.961	7.58489	50.962	9.87987	51.905	11.0985
50.014	4.30514	51.056	7.58643	51.057	9.87897	52.002	11.0986
50.107	4.30514	51.151	7.59002	51.152	9.87813	52.099	11.0986
50.2	4.30514	51.246	7.58944	51.247	9.87745	52.196	11.0983
50.294	4.30514	51.341	7.5896	51.342	9.87703	52.292	11.0979
50.386	4.30514	51.436	7.58953	51.437	9.87693	52.389	11.0971
50.479	4.30514	51.531	7.58965	51.532	9.87703	52.486	11.096
50.573	4.30514	51.626	7.58927	51.627	9.87712	52.583	11.0946
50.666	4.30508	51.721	7.5908	51.722	9.87702	52.679	11.0929
50.758	4.30547	51.816	7.59439	51.817	9.87657	52.776	11.0908
50.852	4.30259	51.911	7.59381	51.912	9.87583	52.873	11.0886
50.944	4.30123	52.005	7.59394	52.006	9.87493	52.97	11.0865
51.038	4.30166	52.101	7.594	52.101	9.87397	53.066	11.0845
51.13	4.30153	52.195	7.59364	52.196	9.87309	53.163	11.0828
51.224	4.30157	52.291	7.59517	52.291	9.87238	53.26	11.0813
51.316	4.30156	52.385	7.59877	52.386	9.87186	53.356	11.0801
51.41	4.30156	52.48	7.59816	52.481	9.87148	53.453	11.0789
51.502	4.30156	52.575	7.59842	52.576	9.87122	53.55	11.0777
51.595	4.30156	52.67	7.59801	52.671	9.87105	53.647	11.0763
51.688	4.30156	52.765	7.5995	52.766	9.87094	53.743	11.0748
51.781	4.30156	52.86	7.60313	52.861	9.87086	53.84	11.0731
51.875	4.30156	52.955	7.60253	52.955	9.87084	53.937	11.0715
51.968	4.30156	53.05	7.60279	53.05	9.87086	54.034	11.0701
52.061	4.30156	53.145	7.60236	53.145	9.87092	54.13	11.0691
52.154	4.30156	53.24	7.60389	53.24	9.87104	54.227	11.0686
52.247	4.30156	53.335	7.60752	53.335	9.87119	54.324	11.0683
52.339	4.30156	53.43	7.60693	53.43	9.87138	54.42	11.0681
52.433	4.30156	53.525	7.60709	53.525	9.87158	54.517	11.0681
52.526	4.30156	53.62	7.60702	53.62	9.87178	54.614	11.0681
52.619	4.30156	53.715	7.60713	53.715	9.87196	54.711	11.0684
52.712	4.30156	53.81	7.60675	53.81	9.8721	54.807	11.0687
52.805	4.30156	53.905	7.60829	53.905	9.8722	54.904	11.069
52.898	4.30157	54	7.61188	54	9.87224	55.001	11.0694
52.991	4.30154	54.095	7.61129	54.095	9.8722	55.098	11.0696
53.084	4.30161	54.19	7.61145	54.19	9.87208	55.194	11.0699
53.177	4.30145	54.285	7.61139	54.285	9.87185	55.291	11.0702
53.27	4.30169	54.38	7.6115	54.38	9.87157	55.388	11.0705
53.363	4.305	54.475	7.61112	54.475	9.87128	55.485	11.0708
53.456	4.30525	54.57	7.61266	54.57	9.87107	55.581	11.0711
53.549	4.30509	54.665	7.61626	54.665	9.871	55.678	11.071
53.642	4.30516	54.76	7.61567	54.76	9.87111	55.775	11.0703
53.735	4.30513	54.854	7.61583	54.854	9.87134	55.871	11.0692
53.828	4.30514	54.95	7.61579	54.949	9.87163	55.968	11.0677
53.921	4.30514	55.045	7.6158	55.044	9.87188	56.065	11.0661
54.014	4.30514	55.14	7.6158	55.139	9.87202	56.162	11.0646
54.107	4.30514	55.234	7.61577	55.234	9.87201	56.258	11.0633
54.2	4.30514	55.329	7.61587	55.329	9.87186	56.355	11.0621
54.293	4.30514	55.424	7.61551	55.424	9.87159	56.452	11.0611
54.386	4.30514	55.519	7.61699	55.519	9.87122	56.549	11.06
54.479	4.30514	55.614	7.62062	55.614	9.87077	56.645	11.0587
54.572	4.30514	55.709	7.62004	55.709	9.87028	56.742	11.0573
54.665	4.30514	55.804	7.62019	55.804	9.8698	56.839	11.0558
54.758	4.30514	55.899	7.62015	55.899	9.86936	56.935	11.0545
54.851	4.30514	55.994	7.62016	55.994	9.86903	57.032	11.0534
54.944	4.30514	56.089	7.62016	56.089	9.86884	57.129	11.0526
55.037	4.30514	56.184	7.62016	56.184	9.86877	57.226	11.0523
55.13	4.30514	56.279	7.62016	56.279	9.86879	57.322	11.0524
55.223	4.30514	56.374	7.62016	56.374	9.86888	57.419	11.0529
55.316	4.30514	56.469	7.62016	56.469	9.86899	57.516	11.0531
55.409	4.30514	56.564	7.62016	56.564	9.86911	57.613	11.0529
55.502	4.30514	56.658	7.62017	56.659	9.8692	57.709	11.0525
55.595	4.30514	56.753	7.62014	56.754	9.86924	57.806	11.0521
55.688	4.30514	56.848	7.62024	56.849	9.8692	57.903	11.052
55.781	4.30514	56.943	7.61987	56.944	9.86905	58	11.0521
55.874	4.30514	57.038	7.62135	57.039	9.86879	58.096	11.0523
55.967	4.30514	57.133	7.625	57.134	9.86842	58.193	11.0525
56.06	4.30514	57.228	7.62442	57.229	9.86798	58.29	11.0527
56.153	4.30514	57.323	7.62457	57.324	9.8675	58.386	11.053
56.246	4.30514	57.418	7.62453	57.419	9.86702	58.483	11.0534
56.339	4.30514	57.513	7.62454	57.514	9.86658	58.58	11.0537
56.432	4.30514	57.608	7.62454	57.609	9.86616	58.677	11.0536
56.525	4.30514	57.703	7.62454	57.704	9.86576	58.773	11.053
56.618	4.30514	57.798	7.62454	57.799	9.86535	58.87	11.0517
56.711	4.30514	57.893	7.62454	57.894	9.86494	58.967	11.0503
56.804	4.30513	57.988	7.62454	57.989	9.86451	59.064	11.0494
56.897	4.30516	58.082	7.62454	58.084	9.86407	59.16	11.049
56.99	4.30514	58.177	7.62454	58.178	9.86366	59.257	11.0489
57.083	4.30495	58.272	7.62454	58.273	9.86328	59.354	11.0493
57.176	4.30812	58.367	7.62452	58.368	9.86294	59.451	11.0496
57.269	4.30896	58.462	7.62461	58.463	9.86267	59.547	11.0498
57.362	4.30863	58.557	7.62426	58.558	9.86246	59.644	11.0496
57.455	4.30874	58.652	7.62568	58.653	9.86229	59.741	11.049
57.548	4.30871	58.747	7.62935	58.748	9.86216	59.838	11.048
57.641	4.30872	58.842	7.62878	58.843	9.86207	59.934	11.0467
57.734	4.30872	58.937	7.62894	58.938	9.862	60.031	11.0455
57.827	4.30872	59.032	7.6289	59.033	9.86195	60.128	11.0447
57.92	4.30872	59.127	7.62891	59.128	9.86193	60.224	11.0441
58.013	4.30872	59.222	7.6289	59.223	9.86191	60.321	11.0435
58.106	4.30872	59.317	7.6289	59.318	9.86192	60.418	11.0428
58.199	4.30872	59.412	7.6289	59.413	9.86195	60.515	11.042
58.292	4.30872	59.507	7.62891	59.508	9.862	60.611	11.041
58.385	4.30872	59.602	7.62888	59.603	9.86207	60.708	11.0398
58.478	4.30872	59.697	7.62898	59.698	9.86212	60.805	11.0387
58.571	4.30872	59.792	7.62862	59.793	9.86212	60.901	11.0374
58.664	4.30872	59.887	7.6301	59.887	9.86204	60.998	11.0362
58.757	4.30872	59.982	7.63374	59.982	9.86185	61.095	11.035
58.85	4.30872	60.077	7.63316	60.077	9.86158	61.192	11.0337
58.943	4.30872	60.172	7.63332	60.172	9.8613	61.289	11.0323
59.036	4.30871	60.267	7.63327	60.267	9.86109	61.385	11.031
59.129	4.30872	60.362	7.63329	60.362	9.86099	61.482	11.0299
59.222	4.30869	60.457	7.63328	60.457	9.86104	61.579	11.0292
59.315	4.30881	60.552	7.63328	60.552	9.86115	61.675	11.0289
59.408	4.30844	60.647	7.63328	60.647	9.86123	61.772	11.0285
59.501	4.30955	60.742	7.63328	60.742	9.86117	61.869	11.0277
59.594	4.31257	60.837	7.63329	60.837	9.86088	61.966	11.0264
59.687	4.31226	60.931	7.63326	60.932	9.86034	62.062	11.0247
59.78	4.31229	61.026	7.63336	61.026	9.85965	62.159	11.0231
59.873	4.3123	61.121	7.63301	61.121	9.85892	62.256	11.0217
59.966	4.31229	61.216	7.63442	61.216	9.85825	62.353	11.0206
60.059	4.31229	61.311	7.6381	61.311	9.85774	62.449	11.0198
60.152	4.31229	61.406	7.63753	61.406	9.85742	62.546	11.0193
60.245	4.31229	61.501	7.63768	61.501	9.85723	62.643	11.0188
60.338	4.31229	61.596	7.63764	61.596	9.8571	62.739	11.0181
60.431	4.31229	61.691	7.63765	61.691	9.85698	62.836	11.0175
60.524	4.31229	61.786	7.63765	61.786	9.85681	62.933	11.017
60.617	4.31229	61.881	7.63763	61.881	9.85659	63.029	11.017
60.71	4.31229	61.976	7.63772	61.975	9.8563	63.126	11.0174
60.803	4.31229	62.071	7.63736	62.07	9.85592	63.223	11.0177
60.896	4.31229	62.166	7.63884	62.165	9.85545	63.32	11.0178
60.989	4.31229	62.26	7.64248	62.26	9.85487	63.417	11.0174
61.082	4.31229	62.355	7.64191	62.355	9.85417	63.513	11.017
61.175	4.31229	62.45	7.64206	62.45	9.85334	63.61	11.017
61.268	4.31229	62.545	7.64202	62.545	9.85244	63.707	11.0173
61.361	4.31229	62.64	7.64204	62.64	9.85156	63.804	11.0177
61.454	4.31229	62.735	7.64201	62.735	9.85077	63.9	11.018
61.547	4.31229	62.83	7.6421	62.83	9.85013	63.997	11.0181
61.64	4.31229	62.925	7.64175	62.925	9.8496	64.094	11.0179
61.733	4.31229	63.02	7.64317	63.02	9.84917	64.19	11.0175
61.826	4.31229	63.115	7.64684	63.115	9.84881	64.287	11.0168
61.919	4.31229	63.21	7.64627	63.21	9.84848	64.384	11.0162
62.012	4.31229	63.305	7.64642	63.305	9.84816	64.481	11.0155
62.105	4.31229	63.4	7.64639	63.4	9.84783	64.577	11.0149
62.198	4.31229	63.495	7.64637	63.495	9.84749	64.674	11.0143
62.291	4.31229	63.59	7.64647	63.59	9.84717	64.771	11.0138
62.384	4.31229	63.685	7.64612	63.685	9.84691	64.868	11.0132
62.477	4.31229	63.779	7.64749	63.779	9.8467	64.964	11.0125
62.57	4.31229	63.874	7.65122	63.874	9.84652	65.061	11.0117
62.663	4.31229	63.969	7.65065	63.969	9.84633	65.158	11.0112
62.756	4.31229	64.064	7.6508	64.064	9.84608	65.254	11.0112
62.849	4.31229	64.159	7.65077	64.159	9.84575	65.351	11.0116
62.942	4.31229	64.254	7.65075	64.254	9.84532	65.448	11.0123
63.035	4.31229	64.349	7.65084	64.349	9.84481	65.545	11.013
63.128	4.31229	64.444	7.65051	64.444	9.84422	65.641	11.0134
63.221	4.31229	64.539	7.65186	64.539	9.84359	65.738	11.0136
63.314	4.31229	64.634	7.65559	64.634	9.8429	65.835	11.0137
63.407	4.31229	64.729	7.655	64.729	9.84218	65.932	11.0137
63.5	4.31229	64.824	7.65524	64.824	9.84145	66.028	11.0142
63.593	4.31229	64.919	7.65485	64.918	9.84073	66.125	11.0152
63.686	4.31232	65.014	7.65628	65.013	9.84001	66.222	11.0166
63.779	4.31219	65.109	7.65996	65.108	9.83933	66.319	11.0177
63.872	4.31265	65.204	7.6594	65.203	9.83871	66.415	11.0182
63.965	4.31091	65.299	7.65953	65.298	9.83813	66.512	11.0181
64.058	4.30835	65.394	7.65958	65.393	9.83758	66.609	11.0178
64.151	4.3088	65.489	7.65924	65.488	9.83706	66.705	11.0177
64.244	4.3087	65.584	7.66066	65.583	9.83652	66.802	11.0177
64.337	4.30872	65.679	7.66434	65.678	9.83597	66.899	11.0178
64.43	4.30872	65.774	7.66378	65.773	9.83539	66.996	11.0181
64.523	4.30872	65.869	7.66391	65.868	9.83477	67.092	11.0183
64.616	4.30872	65.964	7.66396	65.963	9.83411	67.189	11.0186
64.709	4.30872	66.059	7.66362	66.058	9.83342	67.286	11.019
64.802	4.30872	66.154	7.66503	66.153	9.8327	67.383	11.0192
64.895	4.30872	66.249	7.66871	66.248	9.83197	67.479	11.0195
64.988	4.30872	66.344	7.66814	66.343	9.83128	67.576	11.0195
65.082	4.30872	66.438	7.66829	66.438	9.83067	67.673	11.0195
65.174	4.30872	66.533	7.66826	66.533	9.83019	67.769	11.0195
65.268	4.30872	66.627	7.66824	66.628	9.82988	67.866	11.0195
65.36	4.30872	66.722	7.66833	66.722	9.82975	67.963	11.0196
65.454	4.30872	66.817	7.668	66.817	9.82976	68.06	11.0195
65.547	4.30872	66.912	7.6693	66.912	9.82985	68.156	11.0192
65.64	4.30872	67.007	7.67308	67.007	9.83	68.253	11.0188
65.733	4.30872	67.102	7.67252	67.102	9.83016	68.35	11.0186
65.826	4.30872	67.197	7.67267	67.197	9.83033	68.447	11.0186
65.919	4.30872	67.292	7.67263	67.292	9.8305	68.543	11.0187
66.012	4.30872	67.387	7.67262	67.387	9.83068	68.64	11.0186
66.105	4.30872	67.482	7.67271	67.481	9.83088	68.737	11.0183
66.198	4.30872	67.577	7.67238	67.576	9.83109	68.834	11.0179
66.291	4.30872	67.672	7.67369	67.671	9.8313	68.93	11.0176
66.384	4.30872	67.767	7.67745	67.766	9.83152	69.027	11.0174
66.477	4.30872	67.862	7.67688	67.861	9.83173	69.124	11.0172
66.57	4.30872	67.957	7.67704	67.956	9.83191	69.22	11.0168
66.663	4.30872	68.052	7.677	68.051	9.83205	69.317	11.0163
66.756	4.30872	68.147	7.677	68.146	9.83217	69.414	11.0157
66.849	4.30872	68.242	7.67701	68.241	9.83229	69.511	11.015
66.942	4.30872	68.337	7.67698	68.336	9.83245	69.607	11.0143
67.035	4.30872	68.432	7.67707	68.431	9.83267	69.704	11.0138
67.128	4.30872	68.527	7.67674	68.526	9.83301	69.801	11.0135
67.221	4.3087	68.622	7.6781	68.621	9.83346	69.898	11.0135
67.314	4.3088	68.717	7.68183	68.716	9.83401	69.994	11.0136
67.407	4.30834	68.812	7.68126	68.811	9.83461	70.091	11.0137
67.5	4.31078	68.907	7.68141	68.906	9.83522	70.188	11.0135
67.593	4.31266	69.002	7.68137	69.001	9.8358	70.284	11.0131
67.686	4.31219	69.097	7.68139	69.096	9.83631	70.381	11.0121
67.779	4.31232	69.192	7.68136	69.191	9.83674	70.478	11.0109
67.872	4.31229	69.287	7.68145	69.286	9.83714	70.575	11.0098
67.965	4.31229	69.382	7.68112	69.381	9.83753	70.671	11.0092
68.058	4.31229	69.476	7.68242	69.476	9.83794	70.768	11.0093
68.151	4.31229	69.571	7.68619	69.57	9.8384	70.865	11.0094
68.244	4.31229	69.666	7.68563	69.665	9.83891	70.962	11.0093
68.337	4.31229	69.761	7.68578	69.76	9.83947	71.058	11.0088
68.43	4.31229	69.856	7.68574	69.855	9.84005	71.155	11.0082
68.523	4.31229	69.951	7.68573	69.95	9.84065	71.252	11.0076
68.616	4.31229	70.046	7.68582	70.045	9.84126	71.349	11.0073
68.709	4.31229	70.141	7.68549	70.14	9.84188	71.445	11.0069
68.802	4.31229	70.236	7.68679	70.235	9.84248	71.542	11.0065
68.895	4.31229	70.331	7.69057	70.33	9.84306	71.639	11.006
68.988	4.31229	70.426	7.69001	70.425	9.84362	71.735	11.0055
69.081	4.31229	70.521	7.69016	70.519	9.84414	71.832	11.005
69.174	4.31229	70.616	7.6901	70.614	9.84463	71.929	11.0046
69.267	4.31229	70.711	7.6902	70.709	9.84507	72.026	11.0043
69.36	4.31229	70.806	7.68986	70.804	9.84545	72.122	11.0043
69.453	4.31229	70.9	7.69117	70.899	9.84576	72.219	11.0043
69.546	4.31229	70.995	7.69493	70.994	9.84599	72.316	11.0044
69.639	4.31229	71.09	7.69436	71.089	9.84612	72.413	11.0044
69.732	4.31229	71.185	7.69459	71.184	9.84616	72.509	11.0043
69.825	4.31229	71.28	7.69423	71.279	9.84615	72.606	11.0039
69.918	4.3123	71.375	7.69554	71.374	9.84608	72.703	11.0034
70.011	4.31227	71.47	7.69931	71.469	9.84599	72.799	11.0026
70.104	4.31239	71.565	7.69876	71.564	9.8459	72.896	11.0017
70.197	4.31191	71.66	7.69888	71.659	9.84583	72.993	11.0008
70.29	4.3142	71.755	7.69893	71.754	9.84581	73.09	10.9999
70.383	4.31626	71.85	7.69862	71.849	9.84588	73.186	10.9993
70.476	4.31578	71.945	7.69991	71.944	9.84605	73.283	10.9989
70.569	4.31591	72.04	7.70368	72.039	9.84634	73.38	10.9987
70.662	4.31588	72.135	7.7031	72.134	9.84672	73.477	10.9984
70.755	4.31588	72.23	7.70334	72.229	9.84715	73.573	10.9979
70.848	4.31588	72.324	7.70298	72.324	9.84759	73.67	10.9974
70.941	4.31588	72.42	7.70429	72.418	9.84798	73.767	10.9968
71.034	4.31588	72.514	7.70803	72.513	9.84832	73.863	10.9962
71.127	4.31589	72.609	7.70756	72.608	9.84859	73.96	10.9957
71.22	4.31586	72.704	7.7074	72.703	9.8488	74.057	10.9953
71.313	4.31597	72.799	7.7086	72.798	9.84894	74.154	10.9951
71.406	4.31564	72.894	7.71241	72.893	9.84902	74.25	10.995
71.499	4.31651	72.989	7.71187	72.988	9.84905	74.347	10.9951
71.592	4.31967	73.084	7.71199	73.083	9.84905	74.444	10.9952
71.685	4.31945	73.179	7.71204	73.178	9.84903	74.541	10.9951
71.778	4.31944	73.274	7.71173	73.273	9.84901	74.637	10.9948
71.871	4.31947	73.369	7.71299	73.368	9.849	74.734	10.9941
71.964	4.31946	73.464	7.71681	73.463	9.84901	74.831	10.9929
72.057	4.31946	73.559	7.71622	73.558	9.84902	74.928	10.9916
72.15	4.31947	73.654	7.71646	73.653	9.84903	75.024	10.9906
72.243	4.31944	73.749	7.71609	73.748	9.84901	75.121	10.9898
72.336	4.31952	73.844	7.7174	73.843	9.84894	75.218	10.9892
72.429	4.31931	73.939	7.72117	73.938	9.84882	75.314	10.9882
72.522	4.31972	74.034	7.72059	74.033	9.84862	75.411	10.9865
72.615	4.32303	74.129	7.72082	74.128	9.84833	75.508	10.9846
72.708	4.32311	74.224	7.72046	74.223	9.84791	75.605	10.9829
72.801	4.32299	74.319	7.72177	74.318	9.84738	75.701	10.9818
72.894	4.32305	74.414	7.72555	74.413	9.84677	75.798	10.9808
72.987	4.32303	74.509	7.72497	74.508	9.84612	75.895	10.9796
73.08	4.32304	74.604	7.7252	74.603	9.84548	75.992	10.9779
73.173	4.32303	74.699	7.72484	74.698	9.84488	76.088	10.9764
73.266	4.32304	74.794	7.72614	74.793	9.84435	76.185	10.9753
73.359	4.32303	74.889	7.72991	74.888	9.8439	76.282	10.9747
73.452	4.32305	74.984	7.72933	74.983	9.84352	76.378	10.9742
73.545	4.32305	75.079	7.72957	75.078	9.8432	76.475	10.9733
73.638	4.32283	75.173	7.72921	75.173	9.84294	76.572	10.9724
73.731	4.32595	75.269	7.73052	75.267	9.84274	76.669	10.9716
73.824	4.32686	75.363	7.73426	75.362	9.84256	76.765	10.9713
73.917	4.32653	75.458	7.7338	75.457	9.8424	76.862	10.9711
74.01	4.32664	75.553	7.73363	75.552	9.84222	76.959	10.9706
74.103	4.32661	75.648	7.73483	75.647	9.84201	77.056	10.9696
74.196	4.32662	75.743	7.73865	75.742	9.84175	77.152	10.9685
74.289	4.32661	75.838	7.73808	75.837	9.84145	77.249	10.9673
74.382	4.32662	75.933	7.73831	75.932	9.84114	77.346	10.9664
74.475	4.32662	76.028	7.73796	76.027	9.84082	77.443	10.9656
74.568	4.3266	76.123	7.73921	76.122	9.84052	77.539	10.9651
74.661	4.3267	76.218	7.743	76.217	9.84025	77.636	10.9647
74.754	4.32623	76.313	7.74254	76.312	9.84004	77.733	10.9643
74.847	4.32868	76.408	7.74237	76.406	9.8399	77.829	10.9642
74.94	4.33056	76.503	7.74363	76.501	9.83984	77.926	10.9641
75.033	4.33009	76.597	7.74739	76.596	9.83988	78.023	10.964
75.126	4.33022	76.692	7.74692	76.691	9.84004	78.12	10.9641
75.219	4.33019	76.787	7.74676	76.786	9.84031	78.216	10.9641
75.312	4.33019	76.882	7.74794	76.881	9.84061	78.313	10.9641
75.405	4.33019	76.977	7.75183	76.976	9.84087	78.41	10.9641
75.498	4.33019	77.072	7.75097	77.071	9.84102	78.507	10.9641
75.591	4.33019	77.167	7.75237	77.166	9.84098	78.603	10.9644
75.684	4.33019	77.262	7.75612	77.261	9.84072	78.7	10.965
75.777	4.33019	77.357	7.75566	77.356	9.84028	78.797	10.9659
75.87	4.3302	77.452	7.7555	77.451	9.83975	78.893	10.9668
75.963	4.33017	77.547	7.75668	77.546	9.8392	78.99	10.9675
76.056	4.33024	77.642	7.76058	77.641	9.83869	79.087	10.9677
76.149	4.33008	77.737	7.75972	77.736	9.83825	79.184	10.9676
76.242	4.3303	77.832	7.76111	77.831	9.83786	79.28	10.9673
76.335	4.33363	77.927	7.76486	77.926	9.83748	79.377	10.967
76.428	4.33388	78.021	7.76441	78.021	9.83711	79.474	10.9667
76.521	4.33372	78.117	7.76424	78.115	9.83671	79.571	10.9665
76.614	4.33379	78.211	7.7654	78.21	9.83629	79.667	10.9665
76.707	4.33376	78.306	7.76923	78.305	9.83586	79.764	10.9665
76.8	4.33377	78.401	7.76877	78.4	9.83543	79.861	10.9667
76.893	4.33377	78.496	7.76862	78.495	9.83501	79.958	10.9668
76.986	4.33377	78.591	7.76977	78.59	9.83462	80.054	10.9666
77.079	4.33377	78.686	7.77361	78.685	9.83424	80.151	10.966
77.172	4.33377	78.781	7.77315	78.78	9.83385	80.248	10.9653
77.265	4.33376	78.876	7.773	78.875	9.83345	80.344	10.9649
77.358	4.33384	78.971	7.77414	78.97	9.83302	80.441	10.9651
77.451	4.33341	79.066	7.77799	79.065	9.83255	80.538	10.9658
77.544	4.33611	79.161	7.77743	79.16	9.83208	80.635	10.9667
77.637	4.3377	79.256	7.77766	79.255	9.83164	80.731	10.9678
77.73	4.33724	79.351	7.77731	79.35	9.83128	80.828	10.9689
77.823	4.33737	79.446	7.77856	79.445	9.83103	80.925	10.9699
77.916	4.33734	79.541	7.78238	79.54	9.83094	81.022	10.9707
78.009	4.33735	79.636	7.78183	79.635	9.83101	81.118	10.9716
78.103	4.33735	79.731	7.78196	79.73	9.83123	81.215	10.973
78.196	4.33735	79.826	7.782	79.825	9.83158	81.312	10.9749
78.289	4.33733	79.921	7.7817	79.92	9.83205	81.408	10.9773
78.382	4.33744	80.016	7.78294	80.015	9.83262	81.505	10.9795
78.475	4.33697	80.111	7.78674	80.11	9.83326	81.602	10.9814
78.568	4.33924	80.206	7.7862	80.205	9.83393	81.699	10.983
78.661	4.3413	80.301	7.78634	80.3	9.83457	81.795	10.9846
78.754	4.34082	80.396	7.78631	80.395	9.83516	81.892	10.9864
78.847	4.34095	80.491	7.7863	80.49	9.83566	81.989	10.9882
78.94	4.34092	80.586	7.78638	80.585	9.83609	82.086	10.9899
79.033	4.34092	80.681	7.78607	80.68	9.83644	82.182	10.9914
79.126	4.34093	80.776	7.78731	80.775	9.83673	82.279	10.9929
79.219	4.3409	80.87	7.79112	80.87	9.83696	82.376	10.9942
79.312	4.34102	80.966	7.79057	80.964	9.83714	82.473	10.9954
79.405	4.34054	81.06	7.79072	81.059	9.8373	82.569	10.9964
79.497	4.34274	81.155	7.79066	81.154	9.83744	82.666	10.9975
79.591	4.34489	81.251	7.79076	81.249	9.8376	82.763	10.9986
79.684	4.3444	81.346	7.79044	81.344	9.8378	82.86	10.9999
79.777	4.34453	81.44	7.79163	81.439	9.83806	82.956	11.0013
79.87	4.34449	81.535	7.79548	81.534	9.83838	83.053	11.0029
79.963	4.3445	81.63	7.79495	81.629	9.83876	83.15	11.0045
80.056	4.34455	81.725	7.79507	81.724	9.83916	83.247	11.006
80.149	4.34419	81.82	7.79511	81.819	9.83958	83.343	11.0076
80.242	4.34713	81.915	7.79483	81.914	9.83997	83.44	11.0097
80.335	4.34839	82.01	7.79603	82.009	9.84033	83.537	11.0124
80.428	4.348	82.105	7.79985	82.104	9.84063	83.633	11.0153
80.521	4.3481	82.2	7.79932	82.199	9.84086	83.73	11.0181
80.614	4.34814	82.295	7.79945	82.294	9.84099	83.827	11.0206
80.707	4.34794	82.39	7.79949	82.389	9.84101	83.923	11.0228
80.8	4.34834	82.485	7.79919	82.484	9.84091	84.02	11.0252
80.893	4.35166	82.58	7.80042	82.579	9.84071	84.117	11.0275
80.986	4.35174	82.675	7.80424	82.673	9.84046	84.214	11.0296
81.079	4.35163	82.769	7.80367	82.768	9.84022	84.31	11.0313
81.172	4.35166	82.864	7.80389	82.863	9.84004	84.407	11.0327
81.265	4.35176	82.959	7.80356	82.958	9.83997	84.504	11.0338
81.358	4.35132	83.054	7.80475	83.053	9.84002	84.601	11.0351
81.451	4.35298	83.149	7.80861	83.148	9.84018	84.698	11.0367
81.544	4.3556	83.244	7.80805	83.243	9.84046	84.794	11.0385
81.637	4.35517	83.339	7.80827	83.338	9.84083	84.891	11.0403
81.73	4.35525	83.434	7.80794	83.433	9.8413	84.988	11.0418
81.823	4.35524	83.529	7.80912	83.528	9.84181	85.084	11.043
81.916	4.3553	83.624	7.81297	83.623	9.84231	85.181	11.0442
82.009	4.35491	83.719	7.81241	83.718	9.84271	85.278	11.0453
82.102	4.35776	83.814	7.81264	83.813	9.84296	85.375	11.0464
82.195	4.35914	83.909	7.8123	83.907	9.84298	85.471	11.0474
82.288	4.35872	84.004	7.8135	84.003	9.84276	85.568	11.0484
82.381	4.35886	84.099	7.81733	84.097	9.84238	85.665	11.0493
82.474	4.3588	84.194	7.81687	84.193	9.84189	85.762	11.05
82.567	4.35886	84.289	7.81672	84.287	9.84138	85.858	11.0507
82.66	4.35877	84.383	7.81781	84.382	9.84091	85.955	11.0512
82.753	4.35876	84.478	7.82171	84.477	9.84054	86.052	11.0517
82.846	4.36205	84.573	7.82116	84.572	9.84026	86.148	11.0521
82.939	4.36258	84.668	7.82138	84.667	9.84008	86.245	11.0527
83.032	4.36233	84.763	7.82106	84.762	9.84	86.342	11.0537
83.125	4.36243	84.858	7.82223	84.857	9.84002	86.439	11.0551
83.218	4.36237	84.953	7.82606	84.952	9.84009	86.535	11.0566
83.311	4.36248	85.048	7.82562	85.047	9.84016	86.632	11.0578
83.404	4.36219	85.143	7.82546	85.142	9.84017	86.729	11.0586
83.497	4.36284	85.238	7.82656	85.237	9.84006	86.826	11.059
83.59	4.36609	85.333	7.83046	85.332	9.83978	86.922	11.0591
83.683	4.366	85.428	7.82991	85.427	9.83936	87.019	11.0591
83.776	4.36595	85.523	7.83014	85.522	9.83886	87.116	11.059
83.869	4.36596	85.618	7.8298	85.616	9.83836	87.212	11.059
83.962	4.36608	85.713	7.83099	85.711	9.83792	87.309	11.0593
84.055	4.3656	85.808	7.83484	85.806	9.83759	87.406	11.0598
84.148	4.36755	85.903	7.83428	85.901	9.83738	87.503	11.0608
84.241	4.36994	85.998	7.8345	85.996	9.83732	87.599	11.0618
84.334	4.36946	86.093	7.83417	86.091	9.83739	87.696	11.063
84.427	4.36956	86.188	7.83536	86.186	9.83762	87.793	11.0639
84.52	4.36956	86.283	7.83922	86.281	9.83801	87.89	11.0648
84.613	4.36958	86.378	7.83866	86.376	9.83856	87.986	11.0658
84.706	4.36929	86.473	7.83888	86.471	9.83921	88.083	11.0673
84.799	4.37234	86.568	7.83855	86.566	9.83991	88.18	11.0692
84.892	4.37342	86.663	7.83973	86.661	9.8406	88.277	11.0712
84.985	4.37301	86.758	7.84358	86.755	9.84122	88.373	11.0733
85.078	4.37325	86.853	7.84302	86.851	9.84176	88.47	11.0754
85.171	4.37286	86.948	7.84325	86.945	9.84218	88.567	11.0779
85.264	4.37386	87.043	7.84291	87.041	9.84252	88.663	11.0808
85.357	4.37697	87.138	7.84411	87.135	9.84277	88.76	11.0841
85.45	4.3767	87.232	7.84793	87.23	9.84294	88.857	11.0871
85.543	4.37671	87.327	7.84748	87.325	9.84304	88.954	11.0897
85.636	4.37671	87.422	7.84734	87.42	9.84309	89.05	11.0919
85.729	4.37681	87.517	7.84842	87.515	9.84316	89.147	11.0938
85.822	4.37634	87.612	7.85232	87.61	9.8433	89.244	11.0954
85.915	4.37862	87.707	7.85177	87.705	9.84357	89.341	11.0968
86.008	4.38068	87.802	7.85199	87.8	9.84404	89.437	11.0981
86.101	4.38018	87.897	7.85167	87.895	9.84474	89.534	11.0995
86.194	4.38037	87.992	7.8528	87.99	9.8456	89.631	11.1011
86.287	4.3802	88.087	7.8567	88.085	9.84657	89.727	11.103
86.38	4.38036	88.182	7.85615	88.179	9.84757	89.824	11.1051
86.473	4.38367	88.277	7.85637	88.275	9.84855	89.921	11.1073
86.566	4.38399	88.372	7.85604	88.37	9.84945	90.018	11.109
86.659	4.38391	88.467	7.85722	88.465	9.85028	90.114	11.1105
86.752	4.3835	88.562	7.86107	88.56	9.85104	90.211	11.1117
86.845	4.3857	88.657	7.86051	88.655	9.85173	90.308	11.1128
86.938	4.38784	88.752	7.86074	88.75	9.85234	90.405	11.114
87.031	4.38733	88.846	7.86041	88.845	9.85288	90.501	11.1155
87.124	4.38752	88.941	7.86155	88.94	9.85334	90.598	11.1174
87.217	4.38737	89.036	7.86542	89.033	9.85371	90.695	11.12
87.31	4.38748	89.131	7.86497	89.128	9.854	90.792	11.1226
87.403	4.39078	89.226	7.86483	89.223	9.85421	90.888	11.1244
87.496	4.39115	89.321	7.86591	89.318	9.85438	90.985	11.1256
87.589	4.39107	89.416	7.86979	89.414	9.85452	91.082	11.1267
87.682	4.39067	89.511	7.86933	89.509	9.85468	91.178	11.128
87.775	4.39283	89.606	7.86919	89.604	9.8549	91.275	11.1297
87.868	4.395	89.701	7.87028	89.699	9.8552	91.372	11.1316
87.961	4.39449	89.796	7.87417	89.794	9.85558	91.469	11.1334
88.054	4.39467	89.891	7.87371	89.889	9.856	91.565	11.135
88.147	4.39453	89.986	7.87357	89.984	9.85642	91.662	11.1365
88.24	4.3946	90.08	7.87461	90.079	9.85682	91.759	11.1381
88.333	4.39789	90.175	7.87852	90.172	9.85716	91.855	11.1397
88.426	4.39834	90.27	7.87808	90.268	9.85743	91.952	11.1414
88.519	4.39813	90.365	7.87794	90.363	9.85765	92.049	11.1431
88.612	4.39818	90.46	7.87898	90.458	9.85783	92.145	11.1449
88.705	4.39827	90.555	7.8829	90.553	9.85797	92.242	11.147
88.798	4.39788	90.65	7.88246	90.648	9.85811	92.339	11.1494
88.891	4.39909	90.745	7.88232	90.743	9.85827	92.435	11.1518
88.984	4.40205	90.84	7.88335	90.838	9.85847	92.532	11.154
89.077	4.40172	90.935	7.88727	90.933	9.85876	92.629	11.1558
89.17	4.40176	91.03	7.88682	91.027	9.85917	92.725	11.1574
89.263	4.40175	91.125	7.88669	91.122	9.85973	92.822	11.1595
89.356	4.40185	91.22	7.88777	91.217	9.86047	92.919	11.1619
89.449	4.40138	91.315	7.89166	91.312	9.86137	93.015	11.1641
89.542	4.40388	91.41	7.8912	91.408	9.86238	93.112	11.1652
89.635	4.40571	91.505	7.89106	91.503	9.86342	93.209	11.1652
89.728	4.40523	91.6	7.89214	91.598	9.86444	93.306	11.1651
89.821	4.40537	91.695	7.89602	91.693	9.86539	93.402	11.1658
89.914	4.40532	91.79	7.89557	91.788	9.86629	93.499	11.1681
90.007	4.40535	91.885	7.89542	91.883	9.86713	93.596	11.1712
90.1	4.40535	91.98	7.89651	91.978	9.86791	93.692	11.1732
90.193	4.40509	92.075	7.90042	92.073	9.86864	93.789	11.1742
90.286	4.40821	92.17	7.89987	92.167	9.86936	93.886	11.1747
90.379	4.40919	92.265	7.90009	92.262	9.87014	93.983	11.1753
90.472	4.40884	92.36	7.89977	92.357	9.87103	94.079	11.1761
90.565	4.40895	92.455	7.90089	92.452	9.87207	94.176	11.1772
90.658	4.40892	92.55	7.90478	92.547	9.8733	94.273	11.1786
90.751	4.40893	92.645	7.90423	92.643	9.87463	94.37	11.1803
90.844	4.40892	92.74	7.90445	92.738	9.87591	94.466	11.1822
90.937	4.40894	92.835	7.90413	92.833	9.87703	94.563	11.1843
91.03	4.40895	92.929	7.90521	92.928	9.87787	94.66	11.1866
91.123	4.40869	93.024	7.90915	93.021	9.87832	94.756	11.1889
91.216	4.41174	93.119	7.90862	93.116	9.87846	94.853	11.1912
91.309	4.41277	93.214	7.90883	93.211	9.87837	94.95	11.1933
91.402	4.41242	93.309	7.90852	93.306	9.87819	95.047	11.1954
91.495	4.41253	93.404	7.9096	93.402	9.87803	95.143	11.1974
91.588	4.4125	93.499	7.91351	93.497	9.87801	95.24	11.1993
91.681	4.41251	93.594	7.91307	93.592	9.87821	95.337	11.2013
91.774	4.4125	93.689	7.91294	93.687	9.87859	95.434	11.2031
91.867	4.4125	93.784	7.91396	93.782	9.8791	95.53	11.2051
91.96	4.41251	93.879	7.9179	93.877	9.87968	95.627	11.2072
92.053	4.41249	93.974	7.91736	93.972	9.88029	95.724	11.2096
92.146	4.4126	94.068	7.91757	94.067	9.88088	95.821	11.2117
92.239	4.41212	94.163	7.91726	94.161	9.8814	95.917	11.2132
92.332	4.41446	94.258	7.91834	94.256	9.88187	96.014	11.2141
92.425	4.41646	94.353	7.92226	94.351	9.88232	96.111	11.2147
92.518	4.41598	94.448	7.92181	94.446	9.88281	96.207	11.2155
92.611	4.41611	94.543	7.92168	94.541	9.88336	96.304	11.2167
92.704	4.41608	94.638	7.92271	94.637	9.884	96.401	11.2182
92.797	4.41608	94.733	7.92662	94.732	9.88469	96.498	11.22
92.89	4.41608	94.828	7.92618	94.827	9.88543	96.594	11.2219
92.983	4.41606	94.923	7.92604	94.922	9.88621	96.691	11.2238
93.076	4.41618	95.018	7.92708	95.017	9.88704	96.788	11.2255
93.169	4.41569	95.113	7.931	95.112	9.88794	96.885	11.227
93.262	4.41798	95.208	7.93055	95.207	9.88896	96.981	11.2284
93.355	4.42004	95.303	7.93043	95.301	9.89013	97.078	11.2301
93.449	4.41956	95.398	7.93143	95.396	9.8915	97.175	11.2321
93.541	4.41969	95.493	7.93544	95.491	9.89305	97.271	11.2344
93.635	4.41965	95.588	7.93465	95.586	9.8947	97.368	11.237
93.727	4.41966	95.683	7.93586	95.681	9.89633	97.465	11.2397
93.821	4.4197	95.777	7.93973	95.777	9.89788	97.562	11.2426
93.914	4.41938	95.872	7.9393	95.871	9.8992	97.658	11.2454
94.007	4.42239	95.967	7.93918	95.966	9.90029	97.755	11.2481
94.1	4.42353	96.062	7.94013	96.061	9.90124	97.852	11.2508
94.193	4.42314	96.157	7.94417	96.155	9.90217	97.949	11.2533
94.286	4.42327	96.252	7.94341	96.25	9.90322	98.045	11.2557
94.379	4.42321	96.347	7.94454	96.345	9.9045	98.142	11.2579
94.472	4.42328	96.442	7.94854	96.44	9.90604	98.239	11.2599
94.565	4.42315	96.537	7.94779	96.536	9.90778	98.336	11.2616
94.658	4.42327	96.632	7.94893	96.631	9.90956	98.432	11.2631
94.751	4.4266	96.727	7.95284	96.726	9.91131	98.529	11.2643
94.844	4.42695	96.822	7.95241	96.821	9.91291	98.626	11.2653
94.937	4.42676	96.917	7.95228	96.916	9.91434	98.722	11.2661
95.03	4.42681	97.012	7.95329	97.011	9.91562	98.819	11.2668
95.123	4.4269	97.107	7.95731	97.106	9.91678	98.916	11.2674
95.216	4.4265	97.202	7.95652	97.201	9.91782	99.013	11.2679
95.309	4.42781	97.297	7.9577	97.295	9.91877	99.109	11.2686
95.402	4.43071	97.392	7.96166	97.39	9.91966	99.206	11.2694
95.495	4.43033	97.486	7.9609	97.485	9.92046	99.303	11.2704
95.588	4.43039	97.581	7.96204	97.58	9.92118	99.4	11.2715
95.681	4.43045	97.676	7.96596	97.675	9.92183	99.496	11.2727
95.774	4.43008	97.771	7.96553	97.771	9.9224	99.593	11.274
95.867	4.43302	97.866	7.96541	97.866	9.92291	99.69	11.2754
95.96	4.43427	97.961	7.96636	97.961	9.92343	99.786	11.2769
96.053	4.43388	98.056	7.9704	98.056	9.92399	99.883	11.2785
96.146	4.43397	98.151	7.96964	98.151	9.92464	99.98	11.2803
96.239	4.43402	98.246	7.97079	98.246	9.92542	100.077	11.2821
96.332	4.43382	98.341	7.9747	98.341	9.92634	100.173	11.2841
96.425	4.43422	98.436	7.97428	98.436	9.92732	100.27	11.2861
96.518	4.43753	98.531	7.97415	98.53	9.9283	100.367	11.288
96.611	4.43763	98.625	7.97508	98.625	9.92924	100.464	11.2896
96.704	4.43752	98.72	7.97907	98.72	9.93008	100.56	11.2909
96.797	4.43755	98.815	7.97864	98.815	9.93076	100.657	11.292
96.89	4.43765	98.91	7.97853	98.91	9.93133	100.754	11.2931
96.983	4.4372	99.005	7.97943	99.005	9.93182	100.851	11.2942
97.076	4.43885	99.1	7.98351	99.1	9.93227	100.947	11.2956
97.169	4.4415	99.195	7.98277	99.195	9.93271	101.044	11.297
97.262	4.44106	99.29	7.98386	99.289	9.93318	101.141	11.2983
97.355	4.44114	99.385	7.9878	99.384	9.93372	101.237	11.2995
97.448	4.44113	99.48	7.98739	99.479	9.93432	101.334	11.3004
97.541	4.44119	99.575	7.98727	99.574	9.93497	101.431	11.3011
97.634	4.44081	99.67	7.9882	99.669	9.93569	101.528	11.3017
97.727	4.44365	99.765	7.99221	99.765	9.93648	101.624	11.3023
97.82	4.44504	99.86	7.99176	99.86	9.93731	101.721	11.3031
97.913	4.44459	99.955	7.99165	99.955	9.93818	101.818	11.3041
98.006	4.44482	100.05	7.9926	100.05	9.93907	101.915	11.305
98.099	4.4445	100.145	7.99665	100.145	9.93996	102.011	11.3056
98.192	4.4452	100.239	7.9959	100.24	9.94084	102.108	11.3062
98.285	4.44843	100.334	7.99698	100.335	9.9417	102.205	11.3067
98.378	4.44831	100.429	8.00093	100.43	9.94254	102.301	11.3075
98.471	4.44827	100.524	8.00051	100.525	9.94335	102.398	11.3085
98.564	4.44828	100.619	8.00039	100.62	9.94412	102.495	11.3094
98.657	4.44839	100.714	8.00131	100.715	9.94486	102.592	11.3103
98.75	4.44791	100.809	8.00532	100.81	9.94554	102.688	11.3111
98.843	4.44993	100.904	8.00488	100.905	9.94617	102.785	11.312
98.936	4.45226	100.999	8.00478	101	9.94672	102.882	11.3129
99.029	4.45178	101.094	8.00567	101.095	9.94718	102.979	11.3138
99.122	4.45188	101.189	8.00974	101.19	9.94758	103.075	11.3147
99.215	4.45187	101.284	8.00901	101.285	9.94794	103.172	11.3155
99.308	4.45189	101.379	8.01009	101.38	9.94833	103.269	11.3164
99.401	4.45162	101.473	8.01404	101.475	9.94877	103.365	11.3175
99.494	4.45468	101.568	8.01363	101.569	9.94931	103.462	11.3188
99.587	4.45572	101.663	8.01353	101.664	9.94999	103.559	11.3201
99.68	4.45533	101.758	8.01437	101.759	9.95081	103.656	11.321
99.773	4.45556	101.854	8.01849	101.854	9.95177	103.752	11.3218
99.866	4.45516	101.948	8.01777	101.949	9.95289	103.849	11.3227
99.959	4.45619	102.043	8.01877	102.044	9.95415	103.946	11.3238
100.052	4.45927	102.138	8.02285	102.139	9.95552	104.043	11.3251
100.145	4.45899	102.233	8.02215	102.234	9.95691	104.139	11.3266
100.238	4.459	102.328	8.02317	102.329	9.95827	104.236	11.3282
100.331	4.4591	102.423	8.02715	102.424	9.9595	104.333	11.3298
100.424	4.45866	102.518	8.02674	102.519	9.96056	104.43	11.3311
100.517	4.46139	102.613	8.02663	102.614	9.96144	104.526	11.3321
100.61	4.46291	102.708	8.02753	102.709	9.96219	104.623	11.3328
100.703	4.46258	102.803	8.03161	102.804	9.96287	104.72	11.3334
100.796	4.46236	102.898	8.03088	102.899	9.96354	104.816	11.334
100.889	4.46332	102.992	8.0319	102.994	9.96424	104.913	11.3347
100.982	4.46641	103.087	8.03595	103.089	9.96505	105.01	11.3355
101.075	4.46617	103.182	8.03526	103.184	9.96598	105.107	11.3366
101.168	4.46621	103.277	8.03626	103.279	9.96701	105.203	11.3378
101.261	4.46592	103.372	8.04033	103.374	9.96806	105.3	11.3391
101.354	4.46889	103.467	8.03964	103.469	9.96907	105.397	11.3404
101.447	4.47006	103.562	8.04064	103.564	9.97003	105.494	11.3415
101.54	4.46965	103.657	8.0447	103.659	9.97101	105.59	11.3426
101.633	4.46988	103.752	8.044	103.754	9.97212	105.687	11.3437
101.726	4.46951	103.847	8.04502	103.849	9.97346	105.784	11.3448
101.819	4.47044	103.942	8.04902	103.944	9.97512	105.881	11.346
101.912	4.47355	104.037	8.04861	104.039	9.97704	105.977	11.3473
102.005	4.47333	104.132	8.0485	104.134	9.97901	106.074	11.3487
102.098	4.47337	104.227	8.04937	104.229	9.98088	106.171	11.3504
102.191	4.47306	104.321	8.05338	104.324	9.98244	106.267	11.3525
102.284	4.47603	104.416	8.05297	104.418	9.98352	106.364	11.3549
102.377	4.47719	104.512	8.05287	104.513	9.98416	106.461	11.3564
102.47	4.47692	104.607	8.05373	104.608	9.9845	106.558	11.3557
102.563	4.47663	104.701	8.05776	104.704	9.98473	106.655	11.3536
102.656	4.47792	104.796	8.05735	104.798	9.98501	106.751	11.3534
102.749	4.48081	104.891	8.05726	104.893	9.98551	106.848	11.358
102.842	4.48046	104.986	8.05806	104.988	9.98627	106.945	11.3626
102.935	4.48049	105.081	8.06212	105.083	9.98733	107.041	11.3619
103.028	4.48032	105.176	8.06172	105.178	9.98872	107.138	11.3622
103.121	4.4835	105.271	8.06162	105.273	9.99047	107.235	11.3615
103.214	4.48428	105.366	8.06244	105.368	9.99262	107.331	11.3675
103.307	4.48409	105.461	8.06652	105.463	9.99518	107.428	11.3677
103.4	4.48374	105.556	8.06609	105.558	9.99803	107.525	11.3679
103.493	4.48542	105.651	8.066	105.653	10.0008	107.622	11.3674
103.586	4.48803	105.746	8.06684	105.748	10.0032	107.718	11.3703
103.679	4.48756	105.841	8.07089	105.843	10.0052	107.815	11.3739
103.772	4.48768	105.935	8.07042	105.938	10.0068	107.912	11.3735
103.865	4.48766	106.03	8.0706	106.033	10.0082	108.009	11.3731
103.958	4.48745	106.125	8.07035	106.128	10.0095	108.106	11.3792
104.051	4.49061	106.22	8.0712	106.223	10.0109	108.202	11.3791
104.144	4.49147	106.315	8.07524	106.318	10.0124	108.299	11.3789
104.237	4.49112	106.41	8.07484	106.413	10.0139	108.396	11.3813
104.33	4.49135	106.505	8.07475	106.508	10.0155	108.492	11.3855
104.423	4.49093	106.6	8.07555	106.603	10.0171	108.589	11.385
104.516	4.49213	106.695	8.07964	106.698	10.0186	108.686	11.3844
104.609	4.4951	106.79	8.07916	106.793	10.02	108.783	11.3903
104.702	4.49476	106.885	8.07934	106.888	10.0213	108.879	11.3906
104.795	4.4948	106.98	8.07909	106.983	10.0224	108.976	11.3905
104.888	4.49487	107.075	8.07994	107.078	10.0231	109.073	11.3922
104.981	4.49447	107.17	8.08399	107.173	10.0236	109.169	11.3971
105.074	4.49735	107.264	8.08358	107.267	10.0239	109.266	11.3956
105.167	4.49869	107.36	8.08349	107.362	10.0242	109.363	11.4006
105.26	4.49839	107.455	8.0843	107.457	10.0245	109.46	11.4022
105.353	4.49814	107.55	8.08837	107.553	10.025	109.556	11.4021
105.446	4.49924	107.644	8.08796	107.647	10.0257	109.653	11.4024
105.539	4.50226	107.739	8.08788	107.742	10.0267	109.75	11.4083
105.632	4.50193	107.834	8.08863	107.837	10.0277	109.847	11.4078
105.725	4.50196	107.929	8.09272	107.932	10.0288	109.943	11.4073
105.818	4.50204	108.024	8.09233	108.027	10.0299	110.04	11.4114
105.911	4.50163	108.119	8.09224	108.122	10.0308	110.137	11.414
106.004	4.50446	108.214	8.09301	108.217	10.0315	110.233	11.4131
106.097	4.50585	108.309	8.09712	108.312	10.0322	110.33	11.4193
106.19	4.50554	108.404	8.0967	108.407	10.0327	110.427	11.4192
106.283	4.5053	108.499	8.09662	108.502	10.0331	110.524	11.4189
106.376	4.50635	108.593	8.09733	108.597	10.0334	110.62	11.4214
106.47	4.5094	108.688	8.10152	108.692	10.0336	110.717	11.4254
106.563	4.5091	108.783	8.10087	108.787	10.0339	110.814	11.425
106.656	4.50914	108.878	8.10178	108.882	10.0343	110.911	11.4245
106.749	4.50889	108.973	8.10584	108.977	10.0348	111.007	11.4304
106.842	4.51198	109.068	8.10545	109.072	10.0355	111.104	11.4305
106.935	4.51294	109.163	8.10537	109.167	10.0363	111.201	11.4317
107.028	4.51272	109.258	8.10612	109.262	10.0372	111.298	11.4369
107.121	4.51239	109.353	8.11021	109.357	10.0382	111.394	11.4364
107.213	4.51387	109.448	8.10982	109.452	10.0393	111.491	11.4358
107.307	4.51661	109.543	8.10973	109.547	10.0403	111.588	11.4407
107.4	4.51624	109.638	8.11049	109.642	10.0413	111.685	11.4423
107.493	4.51625	109.733	8.11459	109.737	10.0422	111.781	11.4421
107.586	4.51619	109.828	8.11419	109.832	10.0432	111.878	11.4481
107.678	4.51941	109.923	8.11411	109.927	10.044	111.975	11.4477
107.772	4.52002	110.018	8.11486	110.022	10.0449	112.071	11.4474
107.865	4.51989	110.112	8.11894	110.116	10.0457	112.168	11.4508
107.958	4.5195	110.208	8.11856	110.211	10.0466	112.265	11.4539
108.051	4.52143	110.303	8.11848	110.306	10.0475	112.362	11.4536
108.144	4.52381	110.398	8.11923	110.402	10.0484	112.458	11.4533
108.237	4.52339	110.493	8.12335	110.497	10.0493	112.555	11.4594
108.33	4.52335	110.587	8.12289	110.591	10.0503	112.652	11.4589
108.423	4.52354	110.682	8.12305	110.686	10.0513	112.749	11.4609
108.516	4.52687	110.777	8.12283	110.781	10.0524	112.845	11.4655
108.608	4.52722	110.872	8.12357	110.876	10.0534	112.942	11.465
108.702	4.52661	110.967	8.12768	110.971	10.0544	113.039	11.4644
108.795	4.52941	111.062	8.1273	111.066	10.0553	113.135	11.4698
108.888	4.53091	111.157	8.12723	111.161	10.0562	113.232	11.4707
108.981	4.53059	111.252	8.12796	111.256	10.0569	113.329	11.4711
109.074	4.53037	111.347	8.13206	111.351	10.0577	113.426	11.4769
109.167	4.53132	111.442	8.13168	111.446	10.0585	113.522	11.4763
109.26	4.5344	111.537	8.13161	111.541	10.0593	113.619	11.4759
109.353	4.53417	111.632	8.13235	111.636	10.0602	113.716	11.4801
109.446	4.5342	111.727	8.13644	111.731	10.0611	113.813	11.4825
109.539	4.53391	111.822	8.13605	111.826	10.062	113.909	11.4817
109.632	4.53689	111.917	8.13596	111.921	10.0628	114.006	11.4879
109.725	4.53802	112.012	8.13671	112.016	10.0636	114.103	11.4875
109.818	4.53776	112.107	8.14083	112.111	10.0643	114.2	11.4893
109.911	4.53746	112.202	8.14037	112.206	10.065	114.296	11.4943
110.004	4.53881	112.297	8.14055	112.301	10.0656	114.393	11.4928
110.097	4.54166	112.392	8.14031	112.396	10.0663	114.49	11.4976
110.19	4.5413	112.487	8.1411	112.491	10.0673	114.586	11.4996
110.283	4.54133	112.582	8.14518	112.586	10.0685	114.683	11.4991
110.376	4.54117	112.677	8.14479	112.681	10.0701	114.78	11.5052
110.469	4.54438	112.772	8.14471	112.776	10.0719	114.876	11.5046
110.562	4.5451	112.867	8.14546	112.871	10.0736	114.973	11.5068
110.655	4.54493	112.962	8.14956	112.966	10.0751	115.07	11.5114
110.748	4.54457	113.057	8.14917	113.061	10.0762	115.167	11.5099
110.841	4.54632	113.152	8.14909	113.155	10.0771	115.263	11.5152
110.934	4.54885	113.247	8.14984	113.251	10.078	115.36	11.5162
111.027	4.54844	113.342	8.15394	113.346	10.0791	115.457	11.5221
111.12	4.54842	113.436	8.15355	113.44	10.0802	115.554	11.5219
111.213	4.54849	113.531	8.15348	113.535	10.0816	115.65	11.5234
111.306	4.55181	113.626	8.15418	113.63	10.083	115.747	11.5286
111.399	4.55219	113.721	8.15829	113.725	10.0844	115.844	11.5271
111.492	4.5521	113.816	8.15792	113.82	10.0857	115.941	11.5319
111.585	4.5517	113.911	8.15784	113.915	10.0868	116.037	11.5333
111.678	4.5538	114.006	8.15855	114.01	10.0879	116.134	11.5389
111.771	4.55611	114.101	8.1627	114.105	10.0888	116.231	11.5392
111.864	4.55531	114.196	8.16229	114.2	10.0896	116.328	11.5402
111.957	4.55625	114.291	8.16222	114.295	10.0904	116.424	11.5457
112.05	4.55941	114.386	8.16292	114.39	10.091	116.521	11.5442
112.143	4.55924	114.481	8.16705	114.485	10.0915	116.618	11.5486
112.236	4.55926	114.576	8.1666	114.58	10.092	116.714	11.5505
112.329	4.55893	114.671	8.16678	114.675	10.0925	116.811	11.5556
112.422	4.56178	114.766	8.16654	114.77	10.093	116.908	11.5565
112.515	4.56322	114.861	8.16734	114.865	10.0936	117.005	11.5569
112.608	4.56235	114.956	8.17143	114.96	10.0942	117.101	11.5627
112.701	4.56414	115.051	8.17104	115.055	10.0948	117.198	11.5615
112.794	4.56673	115.146	8.17096	115.15	10.0955	117.295	11.565
112.887	4.56634	115.241	8.17169	115.245	10.0963	117.392	11.5684
112.98	4.56634	115.336	8.17585	115.34	10.0972	117.488	11.5672
113.073	4.56633	115.431	8.1752	115.435	10.0982	117.585	11.5731
113.166	4.56961	115.526	8.17611	115.53	10.0993	117.682	11.5735
113.259	4.57022	115.621	8.18017	115.625	10.1005	117.779	11.5743
113.352	4.56952	115.716	8.17978	115.72	10.1017	117.875	11.5799
113.445	4.57211	115.811	8.1797	115.815	10.1029	117.972	11.5786
113.538	4.57388	115.906	8.18045	115.91	10.1042	118.069	11.5825
113.631	4.57351	116.001	8.18454	116.005	10.1055	118.165	11.5855
113.724	4.57336	116.096	8.18415	116.1	10.1068	118.262	11.5845
113.817	4.57402	116.191	8.18406	116.195	10.1081	118.359	11.5905
113.91	4.57727	116.285	8.18477	116.289	10.1094	118.456	11.5906
114.003	4.57715	116.38	8.18891	116.384	10.1107	118.552	11.5917
114.096	4.57685	116.475	8.18853	116.479	10.1119	118.649	11.5971
114.189	4.57996	116.57	8.18845	116.574	10.1132	118.746	11.5957
114.282	4.58105	116.665	8.18915	116.669	10.1145	118.843	11.6001
114.375	4.58024	116.76	8.19328	116.764	10.1159	118.939	11.6024
114.468	4.58232	116.855	8.19284	116.859	10.1173	119.036	11.6022
114.561	4.58472	116.95	8.19301	116.954	10.1187	119.133	11.6022
114.654	4.58398	117.045	8.19279	117.049	10.1202	119.229	11.6083
114.747	4.58474	117.14	8.19352	117.144	10.1216	119.326	11.6074
114.84	4.58798	117.235	8.19766	117.239	10.1229	119.423	11.6101
114.933	4.58788	117.33	8.19722	117.334	10.1242	119.52	11.6143
115.026	4.5879	117.425	8.19739	117.429	10.1255	119.616	11.6129
115.119	4.58753	117.52	8.19715	117.524	10.1267	119.713	11.6183
115.212	4.59025	117.615	8.19794	117.619	10.1279	119.81	11.6194
115.305	4.59187	117.71	8.20204	117.714	10.129	119.907	11.6196
115.398	4.59101	117.805	8.20158	117.809	10.1303	120.003	11.6256
115.491	4.59261	117.9	8.20175	117.904	10.1316	120.1	11.6245
115.584	4.5954	117.995	8.20152	117.999	10.1329	120.197	11.6276
115.677	4.59485	118.09	8.20231	118.094	10.1342	120.294	11.6314
115.77	4.59513	118.185	8.20641	118.189	10.1357	120.39	11.63
115.863	4.59845	118.28	8.20601	118.284	10.1371	120.487	11.6359
115.956	4.59877	118.375	8.20593	118.379	10.1386	120.584	11.6364
116.049	4.59818	118.47	8.20668	118.474	10.1401	120.68	11.6425
116.142	4.60099	118.565	8.21079	118.569	10.1414	120.777	11.6417
116.235	4.60248	118.66	8.21032	118.664	10.1427	120.874	11.6442
116.328	4.60216	118.755	8.2105	118.759	10.1438	120.971	11.6486
116.421	4.60194	118.85	8.21026	118.854	10.1448	121.067	11.6471
116.514	4.60285	118.945	8.21105	118.949	10.1458	121.164	11.6526
116.607	4.60601	119.04	8.21516	119.044	10.1468	121.261	11.6534
116.7	4.60571	119.134	8.21471	119.138	10.1478	121.358	11.6594
116.793	4.6056	119.229	8.21487	119.233	10.1489	121.454	11.6599
116.886	4.60884	119.324	8.21465	119.328	10.1501	121.551	11.6658
116.979	4.60963	119.419	8.21539	119.423	10.1512	121.648	11.6643
117.072	4.60886	119.514	8.2195	119.518	10.1524	121.744	11.6685
117.165	4.61125	119.609	8.21912	119.613	10.1537	121.841	11.6705
117.258	4.61325	119.704	8.21905	119.708	10.1549	121.938	11.6757
117.351	4.61287	119.799	8.21975	119.803	10.1561	122.035	11.6764
117.444	4.61275	119.894	8.22388	119.898	10.1573	122.131	11.6825
117.537	4.61322	119.989	8.2235	119.993	10.1585	122.228	11.6817
117.63	4.61653	120.084	8.22343	120.088	10.1596	122.325	11.6842
117.723	4.61654	120.179	8.22414	120.183	10.1607	122.422	11.6878
117.816	4.61653	120.274	8.22826	120.278	10.1617	122.518	11.6916
117.909	4.61613	120.369	8.22787	120.373	10.1628	122.615	11.6934
118.002	4.61875	120.463	8.22779	120.468	10.1639	122.712	11.6989
118.095	4.6204	120.558	8.22849	120.563	10.1649	122.809	11.6994
118.188	4.62005	120.653	8.23263	120.658	10.166	122.905	11.7055
118.281	4.61985	120.748	8.23225	120.753	10.167	123.002	11.7045
118.374	4.62069	120.843	8.23217	120.848	10.168	123.099	11.7075
118.467	4.62383	120.938	8.23286	120.943	10.169	123.195	11.7107
118.56	4.62364	121.033	8.23706	121.038	10.17	123.292	11.7146
118.653	4.62368	121.128	8.23644	121.133	10.1709	123.389	11.7169
118.746	4.62335	121.223	8.23728	121.228	10.1718	123.486	11.7162
118.839	4.62626	121.318	8.24136	121.323	10.1727	123.582	11.7223
118.932	4.6275	121.413	8.24099	121.418	10.1736	123.679	11.723
119.025	4.62722	121.508	8.24091	121.513	10.1745	123.776	11.7287
119.118	4.62695	121.603	8.24162	121.608	10.1755	123.873	11.7271
119.211	4.62817	121.698	8.24575	121.703	10.1765	123.969	11.7316
119.304	4.63112	121.793	8.24537	121.798	10.1774	124.066	11.7334
119.397	4.63075	121.888	8.2453	121.893	10.1784	124.163	11.7387
119.49	4.6308	121.983	8.24598	121.988	10.1793	124.259	11.7393
119.583	4.63086	122.077	8.25015	122.082	10.1802	124.356	11.7455
119.676	4.63048	122.172	8.24956	122.177	10.1811	124.453	11.7446
119.769	4.63339	122.267	8.25035	122.272	10.1821	124.55	11.7474
119.862	4.6347	122.362	8.25447	122.367	10.1831	124.646	11.7508
119.955	4.63425	122.457	8.25412	122.462	10.1843	124.743	11.7545
120.048	4.63448	122.552	8.25405	122.557	10.1854	124.84	11.7569
120.141	4.63415	122.647	8.2547	122.652	10.1867	124.937	11.7562
120.234	4.63492	122.742	8.25884	122.747	10.1878	125.033	11.7623
120.327	4.63812	122.837	8.25848	122.842	10.1887	125.13	11.7629
120.42	4.63796	122.932	8.25841	122.937	10.1895	125.227	11.7682
120.513	4.63799	123.027	8.25906	123.032	10.19	125.324	11.7704
120.606	4.63764	123.122	8.26329	123.127	10.1904	125.42	11.7736
120.699	4.64048	123.217	8.26267	123.222	10.1908	125.517	11.7779
120.792	4.64186	123.312	8.26351	123.317	10.1914	125.614	11.7791
120.885	4.64141	123.407	8.26759	123.412	10.1921	125.71	11.7849
120.978	4.64164	123.502	8.26722	123.507	10.193	125.807	11.7849
121.071	4.64131	123.597	8.26715	123.602	10.1943	125.904	11.7863
121.164	4.64203	123.692	8.26784	123.697	10.1959	126.001	11.7909
121.257	4.64525	123.787	8.27203	123.792	10.1974	126.097	11.7935
121.35	4.64513	123.882	8.27141	123.887	10.1989	126.194	11.7963
121.443	4.64515	123.977	8.27226	123.982	10.2001	126.291	11.8011
121.536	4.64478	124.072	8.27634	124.077	10.2012	126.388	11.802
121.629	4.6476	124.167	8.27597	124.172	10.2022	126.484	11.808
121.722	4.64901	124.262	8.27589	124.267	10.203	126.581	11.8083
121.816	4.64869	124.357	8.27659	124.362	10.2037	126.678	11.8158
121.908	4.64845	124.452	8.28073	124.457	10.2043	126.774	11.8193
122.002	4.64954	124.547	8.28034	124.552	10.2049	126.871	11.8226
122.095	4.65255	124.642	8.28027	124.647	10.2055	126.968	11.8249
122.188	4.65225	124.737	8.28096	124.742	10.2062	127.065	11.83
122.281	4.65229	124.831	8.28512	124.836	10.2069	127.161	11.8307
122.374	4.65204	124.926	8.28453	124.931	10.2077	127.258	11.8367
122.467	4.65512	125.021	8.28532	125.026	10.2085	127.355	11.8374
122.56	4.65612	125.116	8.28945	125.121	10.2093	127.452	11.8426
122.653	4.65574	125.211	8.28909	125.216	10.2101	127.548	11.8441
122.746	4.65597	125.306	8.28903	125.311	10.2107	127.645	11.8522
122.839	4.65557	125.401	8.28966	125.406	10.2114	127.742	11.8533
122.932	4.65665	125.496	8.29387	125.501	10.212	127.839	11.8589
123.025	4.6597	125.591	8.29328	125.596	10.2127	127.935	11.8594
123.118	4.6594	125.686	8.29407	125.691	10.2134	128.032	11.8653
123.211	4.65941	125.781	8.29819	125.786	10.2142	128.129	11.8663
123.304	4.65951	125.876	8.29784	125.881	10.2152	128.225	11.871
123.397	4.65908	125.971	8.29777	125.976	10.2164	128.322	11.8738
123.49	4.66184	126.066	8.29844	126.071	10.2176	128.419	11.8764
123.583	4.66335	126.16	8.30261	126.166	10.2189	128.516	11.8813
123.676	4.66288	126.255	8.30203	126.261	10.22	128.612	11.8821
123.769	4.66311	126.35	8.3028	126.356	10.2211	128.709	11.8881
123.862	4.66282	126.445	8.30698	126.451	10.2221	128.806	11.8876
123.955	4.6634	126.54	8.30641	126.546	10.2232	128.903	11.8897
124.048	4.66668	126.635	8.30718	126.641	10.2243	128.999	11.8937
124.141	4.66662	126.73	8.31135	126.736	10.2255	129.096	11.8971
124.234	4.66653	126.825	8.31077	126.831	10.2267	129.193	11.8992
124.327	4.66669	126.92	8.31154	126.926	10.2277	129.289	11.9044
124.42	4.6662	127.015	8.31573	127.021	10.2285	129.386	11.905
124.513	4.66853	127.11	8.31515	127.116	10.229	129.483	11.9112
124.606	4.67055	127.205	8.31592	127.211	10.229	129.58	11.9104
124.699	4.67004	127.3	8.32011	127.306	10.229	129.676	11.913
124.792	4.67023	127.395	8.31953	127.401	10.2294	129.773	11.9165
124.885	4.67006	127.49	8.3203	127.496	10.2306	129.87	11.9203
124.978	4.67023	127.585	8.32447	127.591	10.233	129.966	11.9221
125.071	4.67356	127.68	8.32388	127.686	10.237	130.063	11.9275
125.164	4.67388	127.774	8.32467	127.78	10.2417	130.16	11.9279
125.257	4.67366	127.869	8.32867	127.875	10.2444	130.256	11.9287
125.35	4.67386	127.964	8.3289	127.97	10.244	130.353	11.9339
125.443	4.67336	128.06	8.33324	128.065	10.2454	130.45	11.936
125.536	4.67522	128.154	8.33265	128.16	10.2395	130.546	11.9394
125.629	4.67769	128.249	8.33337	128.255	10.2485	130.643	11.9433
125.722	4.67729	128.344	8.33758	128.35	10.2478	130.74	11.9455
125.815	4.67726	128.439	8.33702	128.445	10.2519	130.836	11.9449
125.908	4.67737	128.534	8.33779	128.54	10.2375	130.933	11.951
126.001	4.68069	128.629	8.34178	128.635	10.2871	131.03	11.9517
126.094	4.68103	128.724	8.34202	128.73	10.242	131.126	11.9568
126.187	4.68094	128.819	8.34637	128.825	10.2544	131.223	11.9591
126.28	4.68054	128.914	8.34575	128.92	10.2587	131.32	11.9622
126.373	4.68273	129.009	8.34653	129.015	10.2447	131.417	11.9667
126.466	4.68487	129.104	8.3507	129.11	10.3033	131.513	11.9678
126.559	4.68436	129.199	8.35011	129.205	10.2438	131.61	11.9737
126.652	4.68455	129.294	8.35094	129.3	10.2671	131.707	11.9742
126.745	4.68441	129.389	8.35491	129.395	10.2591	131.803	11.9797
126.838	4.68449	129.484	8.35517	129.49	10.2693	131.9	11.9814
126.931	4.68781	129.579	8.35947	129.585	10.2541	131.997	11.9851
127.024	4.68818	129.674	8.35886	129.68	10.2692	132.094	11.9891
127.117	4.6881	129.769	8.35964	129.775	10.2661	132.19	11.9906
127.21	4.6877	129.864	8.36382	129.87	10.2683	132.287	11.9963
127.303	4.68983	129.959	8.36325	129.965	10.2763	132.384	11.9967
127.396	4.69203	130.054	8.36402	130.06	10.2699	132.481	12.0026
127.489	4.69152	130.149	8.36819	130.155	10.2708	132.577	12.0038
127.582	4.6917	130.244	8.36762	130.25	10.2756	132.674	12.0081
127.675	4.69157	130.339	8.36839	130.345	10.2769	132.771	12.0113
127.768	4.69161	130.434	8.37257	130.44	10.2685	132.868	12.0137
127.861	4.69493	130.529	8.37199	130.535	10.283	132.964	12.0181
127.954	4.69535	130.623	8.37272	130.629	10.2789	133.061	12.0251
128.047	4.69525	130.719	8.37693	130.724	10.2811	133.158	12.0256
128.14	4.69485	130.813	8.37637	130.819	10.289	133.254	12.0312
128.233	4.69693	130.909	8.37713	130.914	10.2773	133.351	12.0327
128.326	4.69916	131.003	8.3813	131.009	10.2853	133.448	12.0366
128.419	4.69875	131.098	8.38075	131.104	10.288	133.545	12.0403
128.512	4.69867	131.193	8.38147	131.199	10.2884	133.641	12.0423
128.605	4.69898	131.288	8.38566	131.294	10.2893	133.738	12.0471
128.698	4.70231	131.383	8.38512	131.389	10.2939	133.835	12.0538
128.791	4.70244	131.478	8.38583	131.484	10.2927	133.932	12.0544
128.884	4.70241	131.573	8.39004	131.579	10.2939	134.028	12.0597
128.977	4.70202	131.668	8.38949	131.674	10.2994	134.125	12.0616
129.07	4.70444	131.763	8.39026	131.769	10.2919	134.222	12.0653
129.163	4.70642	131.858	8.39438	131.864	10.3016	134.318	12.0684
129.256	4.70557	131.953	8.39402	131.959	10.3021	134.415	12.0761
129.349	4.70684	132.048	8.39396	132.054	10.3016	134.512	12.0764
129.442	4.70981	132.143	8.39459	132.149	10.3042	134.609	12.0825
129.535	4.70951	132.238	8.39881	132.244	10.2995	134.705	12.0832
129.628	4.70955	132.333	8.39822	132.339	10.308	134.802	12.0883
129.721	4.7093	132.428	8.399	132.434	10.3061	134.899	12.0907
129.814	4.7124	132.523	8.40318	132.529	10.311	134.996	12.0937
129.907	4.71335	132.618	8.40261	132.624	10.3113	135.092	12.0981
130	4.71313	132.713	8.40337	132.719	10.3082	135.189	12.0994
130.093	4.7128	132.808	8.40754	132.814	10.319	135.286	12.1052
130.186	4.7143	132.903	8.40697	132.909	10.3141	135.382	12.111
130.279	4.71703	132.998	8.40774	133.004	10.3175	135.479	12.1122
130.372	4.71665	133.093	8.41192	133.099	10.3194	135.576	12.1168
130.465	4.71666	133.187	8.41136	133.194	10.3233	135.673	12.1196
130.558	4.71659	133.282	8.41208	133.289	10.3104	135.769	12.1224
130.651	4.71985	133.377	8.41627	133.384	10.328	135.866	12.1264
130.744	4.72043	133.472	8.41572	133.479	10.3231	135.963	12.1336
130.837	4.7203	133.567	8.41649	133.573	10.3287	136.06	12.134
130.93	4.71992	133.662	8.42049	133.668	10.3279	136.156	12.1398
131.023	4.72184	133.757	8.42072	133.763	10.3298	136.253	12.141
131.116	4.7242	133.852	8.42504	133.858	10.3346	136.35	12.1455
131.209	4.7238	133.946	8.42448	133.953	10.333	136.447	12.1478
131.302	4.72376	134.041	8.42515	134.048	10.3377	136.543	12.1557
131.395	4.72395	134.136	8.42938	134.143	10.3408	136.64	12.1563
131.488	4.72727	134.231	8.42885	134.238	10.323	136.737	12.1623
131.581	4.72752	134.326	8.42957	134.333	10.3518	136.833	12.1627
131.674	4.72746	134.421	8.43358	134.428	10.3393	136.93	12.1685
131.767	4.72706	134.516	8.43384	134.523	10.3456	137.027	12.1693
131.86	4.72938	134.611	8.43801	134.618	10.3463	137.124	12.1774
131.953	4.73136	134.706	8.43817	134.713	10.3501	137.221	12.1792
132.046	4.73097	134.801	8.44254	134.808	10.3513	137.317	12.1842
132.139	4.73085	134.896	8.44196	134.903	10.3508	137.414	12.185
132.232	4.73136	134.991	8.44272	134.998	10.3555	137.511	12.1911
132.325	4.73465	135.086	8.44671	135.093	10.3554	137.607	12.1913
132.418	4.73461	135.181	8.44699	135.188	10.3561	137.704	12.1988
132.511	4.73462	135.276	8.45111	135.283	10.3602	137.801	12.2025
132.604	4.73424	135.37	8.45127	135.378	10.361	137.897	12.2048
132.697	4.73686	135.465	8.45564	135.473	10.365	137.994	12.2127
132.79	4.73862	135.56	8.45508	135.568	10.3638	138.091	12.2135
132.883	4.73774	135.655	8.4558	135.663	10.367	138.188	12.2194
132.976	4.73923	135.75	8.45981	135.758	10.3688	138.284	12.2197
133.069	4.74205	135.845	8.46007	135.853	10.372	138.381	12.2269
133.162	4.74171	135.94	8.46422	135.948	10.3736	138.478	12.2309
133.255	4.74173	136.035	8.46443	136.043	10.3729	138.575	12.2337
133.348	4.74159	136.13	8.4686	136.138	10.3775	138.672	12.2367
133.441	4.74475	136.225	8.46876	136.233	10.3778	138.768	12.2404
133.534	4.74564	136.32	8.47313	136.327	10.378	138.865	12.2478
133.627	4.74485	136.415	8.47257	136.423	10.3824	138.962	12.2481
133.72	4.74719	136.509	8.47324	136.517	10.3829	139.058	12.2548
133.813	4.74925	136.605	8.47731	136.612	10.3873	139.155	12.2596
133.906	4.74886	136.7	8.47751	136.707	10.3862	139.252	12.2617
133.999	4.74877	136.794	8.48185	136.802	10.3887	139.349	12.2652
134.092	4.74917	136.889	8.48133	136.897	10.3917	139.445	12.2691
134.185	4.75249	136.984	8.48198	136.992	10.3906	139.542	12.2709
134.278	4.75259	137.079	8.48606	137.087	10.3943	139.639	12.2761
134.371	4.75212	137.174	8.48623	137.182	10.3959	139.736	12.2825
134.465	4.75514	137.269	8.49059	137.277	10.3952	139.832	12.2832
134.557	4.75632	137.364	8.49007	137.372	10.3998	139.929	12.2885
134.651	4.75605	137.459	8.49073	137.467	10.4	140.026	12.2899
134.743	4.75578	137.554	8.4948	137.562	10.4003	140.122	12.298
134.837	4.75702	137.649	8.49501	137.657	10.4048	140.219	12.2992
134.93	4.75998	137.744	8.4992	137.752	10.4041	140.316	12.3047
135.023	4.75951	137.839	8.49934	137.847	10.4058	140.412	12.3052
135.116	4.75963	137.934	8.50374	137.942	10.4095	140.509	12.3113
135.209	4.76294	138.029	8.50318	138.037	10.4083	140.606	12.3117
135.302	4.76343	138.124	8.5039	138.132	10.4116	140.703	12.3195
135.395	4.76277	138.219	8.50792	138.227	10.4132	140.799	12.3222
135.488	4.7654	138.314	8.50812	138.322	10.4166	140.896	12.3263
135.581	4.76724	138.408	8.51246	138.417	10.4181	140.993	12.3279
135.674	4.7664	138.503	8.51194	138.512	10.4175	141.09	12.3335
135.767	4.76776	138.598	8.5126	138.607	10.4221	141.187	12.3339
135.86	4.77072	138.693	8.51665	138.702	10.4223	141.283	12.3408
135.953	4.77027	138.788	8.51687	138.797	10.427	141.38	12.3453
136.046	4.77035	138.883	8.52106	138.892	10.4264	141.477	12.3477
136.139	4.77365	138.978	8.52124	138.987	10.4278	141.573	12.3509
136.232	4.77419	139.073	8.52542	139.082	10.4313	141.67	12.3551
136.325	4.77351	139.168	8.5256	139.177	10.4328	141.767	12.3566
136.418	4.77608	139.263	8.52981	139.272	10.4362	141.864	12.3621
136.511	4.77798	139.358	8.52995	139.366	10.435	141.96	12.3682
136.604	4.77714	139.453	8.53431	139.462	10.4387	142.057	12.3691
136.697	4.77844	139.548	8.53379	139.557	10.4398	142.154	12.3741
136.79	4.78143	139.642	8.53441	139.652	10.4439	142.251	12.3766
136.883	4.78102	139.737	8.53851	139.746	10.4443	142.347	12.3797
136.976	4.78105	139.832	8.5387	139.841	10.4488	142.444	12.3834
137.069	4.78434	139.927	8.5429	139.936	10.449	142.541	12.3908
137.162	4.78493	140.022	8.54306	140.031	10.4536	142.637	12.391
137.255	4.78425	140.117	8.54728	140.126	10.454	142.734	12.3971
137.348	4.78677	140.212	8.54743	140.221	10.4581	142.831	12.3976
137.441	4.78872	140.307	8.55168	140.316	10.4591	142.928	12.4055
137.534	4.78785	140.402	8.55168	140.411	10.4629	143.024	12.4079
137.627	4.78919	140.497	8.55659	140.506	10.4617	143.121	12.4122
137.72	4.79199	140.592	8.56029	140.601	10.4651	143.218	12.4138
137.813	4.79195	140.687	8.56058	140.696	10.4666	143.315	12.4191
137.906	4.79531	140.782	8.56477	140.791	10.4702	143.411	12.4254
137.999	4.79558	140.877	8.56496	140.886	10.471	143.508	12.4259
138.092	4.79503	140.971	8.56913	140.981	10.4753	143.605	12.4335
138.185	4.79788	141.066	8.56929	141.076	10.4756	143.702	12.4366
138.278	4.79943	141.161	8.57351	141.171	10.4802	143.798	12.4402
138.371	4.79857	141.256	8.57366	141.266	10.4804	143.895	12.4424
138.464	4.8002	141.351	8.57793	141.361	10.485	143.992	12.4471
138.557	4.80298	141.446	8.57791	141.456	10.4842	144.088	12.4539
138.65	4.8024	141.541	8.58276	141.551	10.4861	144.185	12.4543
138.743	4.80273	141.636	8.58654	141.646	10.4891	144.282	12.46
138.836	4.80603	141.731	8.58682	141.741	10.4913	144.378	12.4609
138.929	4.80633	141.826	8.59099	141.836	10.4934	144.475	12.469
139.022	4.80577	141.921	8.59116	141.931	10.4965	144.572	12.4707
139.115	4.80856	142.016	8.59538	142.026	10.4978	144.668	12.4756
139.208	4.81017	142.111	8.59554	142.121	10.5016	144.765	12.4767
139.301	4.80931	142.206	8.59974	142.215	10.5026	144.862	12.4827
139.394	4.81088	142.301	8.5999	142.311	10.5023	144.958	12.4883
139.487	4.8137	142.396	8.60412	142.406	10.5069	145.055	12.4897
139.58	4.81314	142.49	8.60424	142.501	10.5072	145.152	12.4942
139.673	4.81343	142.585	8.60849	142.596	10.5115	145.248	12.4963
139.766	4.81673	142.68	8.60858	142.69	10.5122	145.345	12.5043
139.859	4.81699	142.775	8.61298	142.785	10.5163	145.442	12.505
139.952	4.81693	142.87	8.61253	142.88	10.5152	145.538	12.5109
140.045	4.81653	142.965	8.61307	142.975	10.5182	145.635	12.5112
140.138	4.8188	143.06	8.6172	143.07	10.5201	145.732	12.5185
140.231	4.82094	143.155	8.61736	143.165	10.5233	145.829	12.5225
140.324	4.82011	143.25	8.6216	143.26	10.5244	145.925	12.5252
140.417	4.82118	143.345	8.62173	143.355	10.5285	146.022	12.5283
140.51	4.8243	143.44	8.62597	143.45	10.5289	146.119	12.532
140.603	4.82401	143.535	8.62607	143.545	10.5335	146.215	12.5393
140.696	4.8239	143.63	8.63049	143.64	10.5337	146.312	12.5397
140.789	4.82711	143.725	8.63	143.735	10.5383	146.409	12.5456
140.882	4.82793	143.82	8.6306	143.83	10.5377	146.506	12.5466
140.975	4.82718	143.915	8.6347	143.925	10.5392	146.602	12.5514
141.068	4.82952	144.01	8.63488	144.02	10.5425	146.699	12.5533
141.161	4.83167	144.105	8.63911	144.115	10.5443	146.796	12.5613
141.254	4.83087	144.2	8.63922	144.21	10.5469	146.893	12.5622
141.347	4.83187	144.295	8.6436	144.305	10.5496	146.989	12.5679
141.44	4.83502	144.39	8.64311	144.4	10.5512	147.086	12.5683
141.533	4.83477	144.485	8.64371	144.495	10.5549	147.183	12.5754
141.626	4.83462	144.58	8.64782	144.59	10.5556	147.28	12.5798
141.719	4.8378	144.675	8.648	144.685	10.56	147.376	12.5815
141.812	4.83869	144.77	8.65223	144.78	10.5602	147.473	12.5895
141.905	4.83787	144.865	8.65234	144.875	10.5648	147.57	12.5907
141.998	4.84032	144.96	8.65672	144.97	10.565	147.666	12.5962
142.091	4.84202	145.055	8.65624	145.065	10.5705	147.763	12.5968
142.184	4.84282	145.15	8.65684	145.16	10.5736	147.86	12.6034
142.277	4.84589	145.245	8.66094	145.255	10.5752	147.957	12.6084
142.37	4.84539	145.339	8.66109	145.35	10.5781	148.053	12.6097
142.463	4.84553	145.434	8.66532	145.445	10.5805	148.15	12.6176
142.556	4.8489	145.529	8.66545	145.539	10.5824	148.247	12.6194
142.649	4.84894	145.624	8.6697	145.634	10.5857	148.344	12.6244
142.742	4.85161	145.719	8.66983	145.729	10.5868	148.44	12.6253
142.835	4.8531	145.814	8.67407	145.824	10.5908	148.537	12.6314
142.928	4.85222	145.909	8.6742	145.919	10.5913	148.634	12.637
143.021	4.85404	146.004	8.67845	146.014	10.5958	148.73	12.6378
143.114	4.8567	146.099	8.67857	146.109	10.6004	148.827	12.6456
143.207	4.85603	146.194	8.68281	146.204	10.6008	148.924	12.6482
143.3	4.85653	146.289	8.68294	146.299	10.605	149.021	12.6517
143.393	4.85982	146.384	8.68719	146.394	10.6055	149.117	12.6592
143.486	4.85972	146.479	8.68735	146.489	10.6114	149.214	12.6596
143.579	4.86273	146.574	8.69156	146.584	10.6135	149.311	12.6661
143.672	4.86379	146.669	8.69172	146.679	10.6161	149.408	12.6713
143.765	4.86292	146.764	8.69594	146.774	10.6181	149.504	12.6724
143.858	4.86526	146.859	8.6961	146.869	10.6207	149.601	12.6803
143.951	4.86709	146.954	8.70031	146.964	10.6265	149.698	12.6825
144.044	4.86778	147.049	8.70046	147.059	10.6267	149.795	12.6864
144.137	4.87091	147.144	8.70469	147.154	10.6312	149.891	12.6937
144.23	4.87047	147.239	8.70483	147.249	10.6315	149.988	12.694
144.323	4.87052	147.334	8.70909	147.344	10.6364	150.085	12.7006
144.416	4.87388	147.429	8.70907	147.439	10.6405	150.181	12.7072
144.509	4.87399	147.524	8.71394	147.534	10.6409	150.278	12.7113
144.602	4.87655	147.619	8.7177	147.629	10.6467	150.375	12.7135
144.695	4.87817	147.714	8.71798	147.724	10.6492	150.472	12.7214
144.788	4.87728	147.809	8.72217	147.819	10.6514	150.568	12.7224
144.881	4.87899	147.904	8.72233	147.914	10.6537	150.665	12.7279
144.974	4.88172	147.999	8.72654	148.009	10.6566	150.762	12.7345
145.067	4.88109	148.094	8.72669	148.104	10.6581	150.859	12.74
145.16	4.88148	148.188	8.73094	148.199	10.6613	150.955	12.7409
145.253	4.88482	148.283	8.73092	148.294	10.6668	151.052	12.7488
145.346	4.88474	148.378	8.73574	148.388	10.6669	151.149	12.751
145.439	4.88768	148.472	8.73956	148.483	10.6715	151.245	12.755
145.532	4.88887	148.567	8.73977	148.578	10.6717	151.342	12.7617
145.625	4.88797	148.662	8.74402	148.673	10.6762	151.439	12.7683
145.718	4.8902	148.757	8.74412	148.768	10.6765	151.536	12.7686
145.811	4.89215	148.852	8.74841	148.863	10.6823	151.632	12.7759
145.904	4.89274	148.947	8.74839	148.958	10.6848	151.729	12.7799
145.997	4.89595	149.042	8.75317	149.053	10.687	151.826	12.782
146.09	4.89556	149.137	8.75705	149.148	10.6892	151.923	12.7899
146.183	4.89551	149.232	8.75726	149.243	10.6922	152.019	12.791
146.276	4.89886	149.327	8.76152	149.338	10.6936	152.116	12.7962
146.369	4.89905	149.422	8.76165	149.433	10.6974	152.213	12.8027
146.462	4.90153	149.517	8.76588	149.528	10.6981	152.31	12.8031
146.555	4.90325	149.612	8.76601	149.623	10.7023	152.406	12.8105
146.648	4.90231	149.707	8.77027	149.718	10.7071	152.503	12.8141
146.741	4.90402	149.802	8.77038	149.813	10.7074	152.6	12.8166
146.834	4.90651	149.897	8.77466	149.908	10.7118	152.696	12.8244
146.927	4.90669	149.992	8.77464	150.003	10.7125	152.793	12.8253
147.02	4.91005	150.087	8.77946	150.098	10.7162	152.89	12.8309
147.113	4.91001	150.182	8.78329	150.193	10.7177	152.987	12.8375
147.206	4.90961	150.277	8.78353	150.288	10.7206	153.083	12.8429
147.299	4.91281	150.372	8.78775	150.383	10.7224	153.18	12.8439
147.392	4.91337	150.467	8.78787	150.478	10.7284	153.277	12.8519
147.485	4.91548	150.562	8.79215	150.573	10.7291	153.374	12.854
147.578	4.91717	150.657	8.79213	150.668	10.7332	153.47	12.8579
147.671	4.91805	150.752	8.79695	150.763	10.7337	153.567	12.8652
147.764	4.92108	150.847	8.80077	150.858	10.7381	153.664	12.8655
147.857	4.92052	150.942	8.80101	150.953	10.7383	153.76	12.8723
147.95	4.92076	151.036	8.80523	151.048	10.7434	153.857	12.8771
148.043	4.92406	151.131	8.80533	151.143	10.7472	153.954	12.8786
148.136	4.92446	151.226	8.80962	151.237	10.7481	154.051	12.8865
148.229	4.92381	151.321	8.80959	151.332	10.7519	154.147	12.8882
148.322	4.9267	151.416	8.81438	151.427	10.7528	154.244	12.8926
148.415	4.92778	151.511	8.81827	151.522	10.7589	154.341	12.8997
148.508	4.92928	151.606	8.81848	151.617	10.7603	154.438	12.9
148.601	4.93157	151.701	8.82271	151.712	10.7635	154.534	12.907
148.694	4.93196	151.796	8.82282	151.807	10.7649	154.631	12.9114
148.787	4.93524	151.891	8.82713	151.902	10.7682	154.728	12.9132
148.881	4.93495	151.986	8.82709	151.997	10.7736	154.825	12.9211
148.973	4.9348	152.081	8.83187	152.092	10.7738	154.921	12.9225
149.066	4.93812	152.176	8.83577	152.187	10.7785	155.018	12.9273
149.16	4.93838	152.271	8.836	152.282	10.7829	155.115	12.9341
149.252	4.94086	152.366	8.84021	152.377	10.7834	155.211	12.9344
149.345	4.94213	152.461	8.84034	152.472	10.7875	155.308	12.9413
149.438	4.94353	152.555	8.84461	152.567	10.7882	155.405	12.9481
149.531	4.94586	152.65	8.84458	152.662	10.7941	155.502	12.9513
149.624	4.94628	152.745	8.84934	152.757	10.7961	155.598	12.9543
149.718	4.94945	152.84	8.85328	152.852	10.7982	155.695	12.962
149.81	4.94932	152.935	8.85335	152.947	10.8041	155.792	12.9626
149.903	4.95265	153.03	8.85809	153.042	10.8047	155.889	12.9688
149.996	4.95271	153.125	8.862	153.137	10.8089	155.985	12.9743
150.089	4.95553	153.22	8.86219	153.232	10.8094	156.082	12.9753
150.182	4.95638	153.315	8.86646	153.327	10.8138	156.179	12.9824
150.276	4.95829	153.41	8.86644	153.422	10.8184	156.275	12.9893
150.369	4.96012	153.505	8.87122	153.517	10.8188	156.372	12.9911
150.461	4.96095	153.6	8.8751	153.612	10.8231	156.469	12.9957
150.555	4.96379	153.695	8.8753	153.707	10.8235	156.566	13.0026
150.648	4.96385	153.79	8.87958	153.802	10.8294	156.662	13.0029
150.741	4.9672	153.884	8.87954	153.897	10.8318	156.759	13.0101
150.834	4.96713	153.979	8.88426	153.992	10.8335	156.856	13.0143
150.927	4.96978	154.074	8.88825	154.086	10.8394	156.953	13.0163
151.02	4.97373	154.169	8.8883	154.181	10.8404	157.049	13.0241
151.113	4.97415	154.264	8.893	154.276	10.8441	157.146	13.0254
151.206	4.97616	154.359	8.89697	154.371	10.845	157.243	13.0304
151.299	4.97802	154.454	8.89714	154.466	10.8489	157.34	13.037
151.392	4.97881	154.549	8.90141	154.561	10.854	157.436	13.0374
151.485	4.98168	154.644	8.90149	154.656	10.8541	157.533	13.0448
151.578	4.98171	154.739	8.9058	154.751	10.8587	157.63	13.0485
151.671	4.98507	154.834	8.90577	154.846	10.8589	157.726	13.0508
151.764	4.98496	154.929	8.91051	154.941	10.8646	157.823	13.0587
151.857	4.98809	155.024	8.91446	155.036	10.8673	157.92	13.0596
151.95	4.98852	155.119	8.91465	155.131	10.8692	158.017	13.0652
152.043	4.99083	155.214	8.91894	155.226	10.8719	158.114	13.0718
152.136	4.99226	155.309	8.91891	155.321	10.8739	158.21	13.0772
152.229	4.99352	155.404	8.92368	155.416	10.8798	158.307	13.0783
152.322	4.99598	155.499	8.92758	155.511	10.8805	158.404	13.0862
152.415	4.99628	155.594	8.92778	155.606	10.8841	158.5	13.0883
152.508	4.99951	155.689	8.93202	155.701	10.8894	158.597	13.0922
152.601	4.99936	155.784	8.93212	155.796	10.8896	158.694	13.0995
152.694	5.00268	155.879	8.93643	155.891	10.8944	158.79	13.0999
152.787	5.0028	155.974	8.9364	155.986	10.8986	158.887	13.1066
152.88	5.0055	156.069	8.94117	156.081	10.899	158.984	13.1115
152.973	5.00649	156.164	8.94507	156.176	10.9047	159.081	13.1128
153.066	5.00821	156.259	8.94527	156.271	10.9075	159.177	13.1207
153.159	5.01026	156.354	8.94951	156.366	10.9089	159.274	13.1226
153.252	5.01094	156.449	8.94961	156.461	10.9148	159.371	13.1269
153.345	5.01388	156.544	8.95392	156.556	10.9162	159.468	13.134
153.438	5.01385	156.639	8.95389	156.651	10.919	159.564	13.1343
153.531	5.01723	156.734	8.95866	156.746	10.9246	159.661	13.141
153.624	5.01715	156.828	8.96255	156.841	10.925	159.758	13.1478
153.717	5.0202	156.923	8.96273	156.936	10.9293	159.855	13.1514
153.81	5.02075	157.018	8.96698	157.03	10.934	159.951	13.1539
153.903	5.02291	157.113	8.96707	157.125	10.9387	160.048	13.1618
153.996	5.02449	157.209	8.97141	157.22	10.9388	160.145	13.1626
154.089	5.02561	157.304	8.97138	157.315	10.9443	160.241	13.1682
154.182	5.0282	157.398	8.97608	157.41	10.9475	160.338	13.1743
154.275	5.0284	157.493	8.98004	157.505	10.9487	160.435	13.1749
154.368	5.03168	157.588	8.98021	157.6	10.9539	160.532	13.1826
154.461	5.03153	157.683	8.98449	157.695	10.9591	160.629	13.1856
154.554	5.03481	157.778	8.98457	157.79	10.9607	160.725	13.1888
154.647	5.03502	157.873	8.9889	157.885	10.9636	160.822	13.1957
154.74	5.03762	157.968	8.98887	157.98	10.9686	160.919	13.2025
154.833	5.03873	158.063	8.99365	158.075	10.9738	161.015	13.2028
154.926	5.04031	158.158	8.99753	158.17	10.9741	161.112	13.2095
155.019	5.04248	158.253	8.99773	158.265	10.9786	161.209	13.2162
155.112	5.04306	158.348	9.00201	158.36	10.9834	161.305	13.22
155.205	5.04609	158.443	9.00199	158.455	10.9877	161.402	13.2226
155.298	5.046	158.538	9.00676	158.55	10.9881	161.499	13.2295
155.391	5.04937	158.633	9.01066	158.645	10.9934	161.596	13.2365
155.484	5.04937	158.728	9.01085	158.74	10.9985	161.692	13.237
155.577	5.05218	158.823	9.01512	158.835	11.0009	161.789	13.2433
155.67	5.05349	158.917	9.01508	158.93	11.0029	161.886	13.25
155.763	5.05259	159.012	9.01981	159.025	11.0081	161.983	13.2544
155.856	5.05467	159.107	9.02378	159.12	11.0133	162.079	13.2564
155.949	5.05685	159.202	9.02384	159.215	11.0141	162.176	13.2634
156.042	5.05709	159.297	9.02856	159.31	11.0178	162.273	13.2704
156.135	5.06087	159.392	9.03251	159.405	11.023	162.37	13.2712
156.228	5.06383	159.487	9.03267	159.5	11.0231	162.466	13.2771
156.321	5.06369	159.582	9.03697	159.595	11.0281	162.563	13.2837
156.414	5.06695	159.677	9.03695	159.69	11.0322	162.66	13.2888
156.507	5.06724	159.772	9.04167	159.785	11.0327	162.757	13.2901
156.6	5.06974	159.866	9.04562	159.879	11.0383	162.853	13.298
156.693	5.07097	159.962	9.04579	159.975	11.041	162.95	13.2998
156.786	5.07237	160.057	9.05008	160.069	11.0425	163.047	13.3043
156.879	5.07479	160.152	9.05006	160.164	11.0484	163.144	13.3109
156.972	5.07494	160.246	9.05473	160.259	11.0497	163.24	13.3172
157.065	5.07871	160.341	9.05873	160.354	11.0525	163.337	13.3176
157.158	5.08173	160.436	9.05887	160.449	11.0582	163.434	13.3253
157.251	5.08157	160.531	9.06319	160.544	11.0585	163.53	13.3285
157.344	5.08477	160.626	9.06316	160.639	11.063	163.627	13.3314
157.437	5.08526	160.721	9.06786	160.734	11.0632	163.724	13.3383
157.53	5.08705	160.816	9.07186	160.829	11.0682	163.82	13.3452
157.623	5.09118	160.911	9.07203	160.924	11.0722	163.917	13.3456
157.716	5.09238	161.006	9.07633	161.019	11.073	164.014	13.3521
157.809	5.09342	161.101	9.0763	161.114	11.0768	164.111	13.3588
157.902	5.09619	161.196	9.08096	161.209	11.0777	164.208	13.363
157.995	5.09626	161.291	9.08498	161.304	11.0837	164.304	13.365
158.088	5.09962	161.385	9.08511	161.399	11.0852	164.401	13.3729
158.181	5.09955	161.48	9.08942	161.494	11.0884	164.498	13.3741
158.274	5.10221	161.575	9.08939	161.589	11.0898	164.594	13.3792
158.367	5.10615	161.67	9.09409	161.684	11.0931	164.691	13.3858
158.46	5.10658	161.765	9.09809	161.779	11.0986	164.788	13.3862
158.553	5.10855	161.86	9.09822	161.874	11.0987	164.885	13.3937
158.646	5.11054	161.955	9.10255	161.969	11.1033	164.981	13.3972
158.739	5.11092	162.05	9.10251	162.064	11.1035	165.078	13.3999
158.832	5.11484	162.145	9.1072	162.159	11.108	165.175	13.4068
158.925	5.11755	162.24	9.11121	162.254	11.1083	165.271	13.4137
159.018	5.11748	162.335	9.11135	162.349	11.1142	165.368	13.4142
159.111	5.12083	162.43	9.11563	162.444	11.1165	165.465	13.4205
159.204	5.1209	162.525	9.1157	162.539	11.1188	165.562	13.4272
159.297	5.12363	162.62	9.12004	162.634	11.1211	165.658	13.4316
159.39	5.12472	162.714	9.11998	162.729	11.1235	165.755	13.4336
159.483	5.1259	162.81	9.12468	162.824	11.1293	165.852	13.4406
159.576	5.13004	162.905	9.1287	162.918	11.1298	165.949	13.4477
159.669	5.13184	163	9.12884	163.014	11.1337	166.045	13.4484
159.762	5.13231	163.094	9.13312	163.108	11.1388	166.142	13.4544
159.855	5.1355	163.189	9.13309	163.203	11.1389	166.239	13.4602
159.948	5.13536	163.284	9.13774	163.298	11.1435	166.336	13.4611
160.041	5.13866	163.379	9.14182	163.393	11.1437	166.432	13.4681
160.134	5.13892	163.474	9.14185	163.488	11.1493	166.529	13.4751
160.227	5.14099	163.569	9.14648	163.583	11.1523	166.626	13.477
160.32	5.1451	163.664	9.15056	163.678	11.1535	166.722	13.4815
160.413	5.14602	163.759	9.15067	163.773	11.1594	166.819	13.4882
160.506	5.14739	163.854	9.15501	163.868	11.161	166.916	13.4944
160.599	5.14986	163.949	9.15496	163.963	11.1635	167.012	13.4949
160.692	5.15013	164.044	9.15961	164.058	11.1693	167.109	13.5019
160.785	5.15338	164.139	9.16368	164.153	11.1699	167.206	13.5089
160.878	5.15323	164.234	9.16374	164.248	11.1738	167.302	13.5114
160.971	5.15653	164.328	9.16835	164.343	11.1789	167.399	13.5152
161.064	5.15669	164.423	9.17241	164.438	11.179	167.496	13.522
161.157	5.15931	164.518	9.17252	164.533	11.1839	167.592	13.5285
161.25	5.16054	164.613	9.17686	164.628	11.1889	167.689	13.5289
161.343	5.16159	164.708	9.17683	164.723	11.1924	167.786	13.5358
161.436	5.16572	164.803	9.18146	164.818	11.1933	167.882	13.5425
161.529	5.16764	164.898	9.18555	164.913	11.1992	167.979	13.5457
161.622	5.16801	164.993	9.18558	165.008	11.2011	168.076	13.549
161.715	5.17126	165.088	9.1902	165.103	11.2033	168.173	13.5558
161.808	5.17111	165.183	9.1943	165.198	11.2091	168.269	13.5626
161.901	5.17439	165.278	9.19433	165.293	11.2099	168.366	13.563
161.994	5.1746	165.373	9.19894	165.388	11.2136	168.463	13.5696
162.087	5.17716	165.468	9.20304	165.483	11.2185	168.559	13.5763
162.18	5.17843	165.563	9.20307	165.578	11.2234	168.656	13.5801
162.273	5.17943	165.658	9.20769	165.673	11.2235	168.753	13.5827
162.366	5.18355	165.753	9.21178	165.768	11.2287	168.85	13.5897
162.459	5.18553	165.848	9.21182	165.863	11.2325	168.946	13.5966
162.552	5.18585	165.942	9.21637	165.958	11.2331	169.043	13.5971
162.645	5.18914	166.037	9.22052	166.052	11.2388	169.14	13.6035
162.738	5.18899	166.132	9.22054	166.147	11.2412	169.237	13.6101
162.831	5.19222	166.227	9.22512	166.242	11.2431	169.333	13.6146
162.924	5.19262	166.322	9.22926	166.337	11.2483	169.43	13.6164
163.018	5.19455	166.417	9.2293	166.432	11.2535	169.527	13.6243
163.11	5.19863	166.512	9.23382	166.527	11.2544	169.623	13.6256
163.204	5.19973	166.607	9.2382	166.622	11.258	169.72	13.6306
163.297	5.20092	166.702	9.24241	166.717	11.2633	169.817	13.6373
163.39	5.20362	166.797	9.2424	166.812	11.2635	169.914	13.6431
163.483	5.2036	166.892	9.24698	166.907	11.2682	170.01	13.6439
163.576	5.20713	166.987	9.25113	167.002	11.2731	170.107	13.651
163.669	5.21046	167.082	9.25119	167.097	11.277	170.204	13.658
163.762	5.21033	167.177	9.25572	167.192	11.2776	170.301	13.6599
163.855	5.21336	167.272	9.26011	167.287	11.2834	170.397	13.6644
163.948	5.21401	167.367	9.26426	167.382	11.2858	170.494	13.671
164.041	5.216	167.462	9.26428	167.477	11.2875	170.591	13.6774
164.134	5.21787	167.557	9.26891	167.572	11.2934	170.688	13.6779
164.227	5.21839	167.652	9.27299	167.667	11.2944	170.784	13.6848
164.32	5.22239	167.747	9.27304	167.762	11.2978	170.881	13.6918
164.413	5.22493	167.842	9.27759	167.857	11.3028	170.978	13.6943
164.506	5.22491	167.937	9.28197	167.952	11.3078	171.074	13.6981
164.599	5.22826	168.032	9.28613	168.047	11.308	171.171	13.705
164.692	5.22837	168.127	9.28614	168.142	11.3129	171.268	13.7114
164.785	5.2307	168.222	9.29076	168.237	11.317	171.365	13.7174
164.878	5.23471	168.317	9.29486	168.332	11.3175	171.461	13.7181
164.971	5.23558	168.412	9.29489	168.427	11.3227	171.558	13.7251
165.064	5.23661	168.507	9.29951	168.522	11.3278	171.655	13.7322
165.157	5.24066	168.602	9.3036	168.617	11.3303	171.752	13.7343
165.25	5.24281	168.697	9.30363	168.712	11.3321	171.848	13.7385
165.343	5.24304	168.791	9.30819	168.807	11.338	171.945	13.7454
165.436	5.24636	168.886	9.31234	168.901	11.339	172.042	13.7518
165.529	5.24627	168.981	9.31236	168.996	11.3423	172.138	13.7575
165.622	5.24899	169.076	9.31695	169.091	11.3473	172.235	13.7584
165.715	5.25291	169.171	9.32108	169.186	11.3523	172.332	13.7657
165.808	5.2533	169.266	9.3211	169.281	11.3525	172.429	13.7718
165.901	5.25531	169.361	9.32569	169.376	11.3574	172.525	13.779
165.994	5.25725	169.456	9.32982	169.471	11.3615	172.622	13.7799
166.087	5.25769	169.551	9.32986	169.566	11.362	172.719	13.7856
166.18	5.26161	169.646	9.33438	169.661	11.3673	172.816	13.7921
166.273	5.26431	169.741	9.33876	169.756	11.3724	172.912	13.7985
166.366	5.26423	169.836	9.34296	169.851	11.3748	173.009	13.8054
166.459	5.2673	169.931	9.34299	169.946	11.3768	173.106	13.8087
166.552	5.27102	170.026	9.34761	170.041	11.3819	173.203	13.8118
166.645	5.27116	170.12	9.35169	170.136	11.3872	173.299	13.8188
166.738	5.27359	170.215	9.35171	170.231	11.388	173.396	13.8251
166.831	5.27508	170.31	9.35629	170.326	11.3917	173.493	13.8316
166.924	5.27587	170.405	9.36044	170.421	11.3969	173.589	13.832
167.017	5.2799	170.5	9.36046	170.516	11.397	173.686	13.839
167.11	5.28223	170.595	9.36503	170.611	11.4019	173.783	13.8453
167.203	5.28226	170.69	9.36918	170.706	11.4068	173.88	13.8516
167.296	5.28566	170.785	9.3692	170.801	11.4105	173.976	13.8589
167.389	5.28909	170.88	9.37378	170.896	11.4113	174.073	13.8599
167.482	5.28916	170.975	9.37792	170.991	11.4166	174.17	13.8655
167.575	5.29137	171.07	9.37795	171.086	11.4218	174.267	13.8721
167.668	5.29543	171.165	9.38252	171.181	11.4237	174.363	13.8775
167.761	5.29633	171.26	9.38667	171.276	11.426	174.46	13.8786
167.854	5.2977	171.355	9.38669	171.371	11.4318	174.557	13.8859
167.947	5.30023	171.45	9.39126	171.466	11.4324	174.653	13.8919
168.04	5.3003	171.545	9.39541	171.561	11.4362	174.75	13.8992
168.133	5.30396	171.639	9.39541	171.656	11.4414	174.847	13.9
168.226	5.30713	171.734	9.39996	171.751	11.4415	174.944	13.9059
168.319	5.30707	171.829	9.40414	171.845	11.4464	175.04	13.9124
168.412	5.30967	171.924	9.40416	171.94	11.4513	175.137	13.9176
168.505	5.31359	172.019	9.40871	172.035	11.455	175.234	13.9189
168.598	5.31429	172.114	9.41289	172.13	11.4559	175.331	13.9262
168.691	5.31556	172.209	9.41291	172.225	11.4611	175.427	13.9322
168.784	5.31961	172.304	9.41741	172.32	11.4663	175.524	13.9395
168.877	5.32159	172.399	9.42178	172.415	11.4682	175.621	13.9401
168.97	5.32177	172.494	9.42602	172.51	11.4706	175.718	13.9462
169.063	5.32536	172.589	9.42602	172.605	11.4764	175.814	13.9528
169.156	5.32859	172.684	9.43056	172.7	11.477	175.911	13.9575
169.249	5.32852	172.779	9.43477	172.795	11.4808	176.008	13.9592
169.342	5.33119	172.874	9.43479	172.89	11.4859	176.104	13.9665
169.435	5.33453	172.969	9.43936	172.985	11.4861	176.201	13.9726
169.528	5.33814	173.064	9.44351	173.08	11.491	176.298	13.9797
169.621	5.33944	173.159	9.44355	173.175	11.4959	176.395	13.9801
169.714	5.3402	173.254	9.44806	173.27	11.4995	176.491	13.9865
169.807	5.34417	173.349	9.45244	173.365	11.5003	176.588	13.9928
169.9	5.34663	173.444	9.45663	173.46	11.5062	176.685	13.9999
169.993	5.34662	173.539	9.45664	173.555	11.5082	176.782	14.0031
170.086	5.34991	173.634	9.46123	173.65	11.5104	176.878	14.0062
170.179	5.35312	173.729	9.46536	173.745	11.5156	176.975	14.0131
170.272	5.35672	173.824	9.46539	173.84	11.5208	177.072	14.0199
170.365	5.35718	173.919	9.46997	173.935	11.5215	177.168	14.0203
170.458	5.3589	174.014	9.47411	174.03	11.5253	177.265	14.0269
170.551	5.36245	174.109	9.47413	174.125	11.5305	177.362	14.0333
170.644	5.3659	174.204	9.47872	174.22	11.5306	177.459	14.0396
170.737	5.36814	174.299	9.48287	174.315	11.5355	177.555	14.0468
170.83	5.36826	174.394	9.48289	174.41	11.5404	177.652	14.0487
170.923	5.37174	174.488	9.4874	174.505	11.544	177.749	14.0532
171.016	5.37492	174.583	9.4916	174.599	11.5449	177.846	14.06
171.109	5.37843	174.678	9.49161	174.694	11.5504	177.942	14.0663
171.202	5.37863	174.773	9.49615	174.789	11.5548	178.039	14.0731
171.295	5.38071	174.868	9.50034	174.884	11.5603	178.136	14.0775
171.388	5.38433	174.963	9.50036	174.979	11.5616	178.232	14.0794
171.481	5.38733	175.058	9.50489	175.074	11.5647	178.329	14.0866
171.574	5.39093	175.153	9.50908	175.169	11.5697	178.426	14.093
171.667	5.39318	175.248	9.50911	175.264	11.5748	178.523	14.0995
171.76	5.39329	175.343	9.51359	175.359	11.575	178.619	14.1059
171.853	5.39672	175.438	9.51798	175.454	11.5797	178.716	14.1119
171.946	5.39992	175.533	9.5222	175.549	11.5844	178.813	14.1126
172.039	5.40345	175.628	9.52223	175.644	11.5895	178.91	14.1198
172.132	5.40367	175.723	9.52682	175.739	11.593	179.006	14.126
172.225	5.40578	175.817	9.53094	175.834	11.5939	179.103	14.1326
172.318	5.40923	175.912	9.53095	175.929	11.5992	179.2	14.1389
172.411	5.41273	176.007	9.5355	176.024	11.6044	179.297	14.1458
172.504	5.41463	176.102	9.53968	176.119	11.6061	179.393	14.1461
172.597	5.415	176.197	9.5397	176.214	11.6088	179.49	14.1529
172.69	5.41857	176.292	9.54424	176.309	11.614	179.587	14.1592
172.783	5.42172	176.387	9.54843	176.404	11.6186	179.683	14.1657
172.876	5.4251	176.482	9.54844	176.499	11.6238	179.78	14.172
172.969	5.42516	176.577	9.55299	176.594	11.6239	179.877	14.1792
173.062	5.42749	176.672	9.55719	176.689	11.6287	179.974	14.1801
173.155	5.43151	176.767	9.5572	176.784	11.6334	180.07	14.1858
173.248	5.43239	176.862	9.56173	176.879	11.6385	180.167	14.1923
173.341	5.43352	176.957	9.56593	176.974	11.6419	180.264	14.1988
173.434	5.43713	177.052	9.56595	177.069	11.643	180.361	14.2053
173.527	5.44045	177.147	9.57044	177.164	11.6482	180.457	14.2116
173.62	5.44326	177.242	9.57482	177.259	11.6534	180.554	14.2188
173.713	5.44317	177.336	9.57903	177.354	11.655	180.651	14.2201
173.806	5.44631	177.431	9.57903	177.449	11.6579	180.747	14.2252
173.899	5.44955	177.526	9.58354	177.543	11.6629	180.844	14.2319
173.992	5.45317	177.621	9.58777	177.638	11.6681	180.941	14.2383
174.085	5.45383	177.716	9.58778	177.733	11.6684	181.038	14.2452
174.178	5.45532	177.811	9.59228	177.828	11.6729	181.134	14.249
174.271	5.45889	177.906	9.59651	177.923	11.6777	181.231	14.2515
174.364	5.4623	178.001	9.59652	178.018	11.682	181.328	14.2586
174.457	5.46476	178.096	9.60103	178.113	11.6824	181.425	14.265
174.55	5.46479	178.191	9.60526	178.208	11.6877	181.521	14.2714
174.643	5.46818	178.286	9.60527	178.303	11.6923	181.618	14.278
174.736	5.47134	178.381	9.60974	178.398	11.6976	181.715	14.2834
174.829	5.4749	178.476	9.61416	178.493	11.6996	181.812	14.2845
174.922	5.47527	178.571	9.6184	178.588	11.702	181.908	14.2918
175.015	5.47714	178.666	9.61842	178.683	11.7071	182.005	14.2979
175.108	5.48081	178.761	9.6229	178.778	11.7123	182.102	14.3051
175.201	5.48378	178.856	9.62729	178.873	11.7128	182.198	14.3059
175.294	5.48731	178.951	9.63151	178.968	11.717	182.295	14.3118
175.387	5.48981	179.046	9.63153	179.063	11.7219	182.392	14.3183
175.48	5.48981	179.141	9.63602	179.158	11.7264	182.489	14.3247
175.573	5.49314	179.236	9.64039	179.253	11.7267	182.585	14.3316
175.666	5.49642	179.331	9.64463	179.348	11.7318	182.682	14.3346
175.759	5.4995	179.426	9.64465	179.443	11.7369	182.779	14.338
175.852	5.50321	179.521	9.64915	179.538	11.7398	182.876	14.345
175.945	5.50395	179.616	9.65352	179.633	11.7413	182.972	14.3513
176.038	5.50532	179.711	9.65776	179.728	11.7465	183.069	14.3579
176.131	5.509	179.806	9.65777	179.823	11.7518	183.166	14.3634
176.224	5.51208	179.901	9.66226	179.918	11.7529	183.262	14.3644
176.317	5.51529	179.996	9.66664	180.013	11.7563	183.359	14.3717
176.41	5.5186	180.091	9.67086	180.108	11.7613	183.456	14.3779
176.503	5.52184	180.185	9.67086	180.203	11.7662	183.553	14.3845
176.596	5.52179	180.281	9.67538	180.298	11.7664	183.649	14.3908
176.689	5.52443	180.375	9.6797	180.392	11.7713	183.746	14.3975
176.782	5.52789	180.471	9.68399	180.487	11.7759	183.843	14.3978
176.876	5.53106	180.565	9.68397	180.582	11.781	183.94	14.4047
176.968	5.53427	180.66	9.68847	180.677	11.7843	184.036	14.411
177.061	5.53751	180.755	9.69271	180.772	11.7855	184.133	14.4175
177.155	5.54068	180.85	9.69273	180.867	11.7909	184.23	14.424
177.247	5.54401	180.945	9.69718	180.962	11.7954	184.327	14.4303
177.341	5.547	181.04	9.70156	181.057	11.8008	184.423	14.4372
177.433	5.54688	181.135	9.70583	181.152	11.8019	184.52	14.4376
177.526	5.5499	181.23	9.70583	181.247	11.8052	184.617	14.4443
177.619	5.55325	181.325	9.7104	181.342	11.8103	184.713	14.4506
177.712	5.55639	181.42	9.71458	181.437	11.815	184.81	14.4571
177.805	5.55964	181.515	9.7146	181.532	11.8198	184.907	14.4636
177.898	5.56285	181.609	9.71905	181.627	11.82	185.004	14.4699
177.991	5.56606	181.704	9.72343	181.722	11.8251	185.1	14.477
178.084	5.56926	181.799	9.72769	181.817	11.8298	185.197	14.4775
178.177	5.57248	181.894	9.7277	181.912	11.8345	185.294	14.4838
178.271	5.57574	181.989	9.73217	182.007	11.8398	185.391	14.4902
178.363	5.57895	182.084	9.73654	182.102	11.8421	185.487	14.4966
178.456	5.58209	182.179	9.74082	182.197	11.8441	185.584	14.5037
178.55	5.58574	182.274	9.74082	182.292	11.8494	185.681	14.506
178.643	5.58622	182.369	9.74531	182.387	11.854	185.777	14.51
178.736	5.58791	182.464	9.74956	182.482	11.8593	185.874	14.5169
178.828	5.59154	182.559	9.74956	182.577	11.8597	185.971	14.5233
178.922	5.59467	182.654	9.75405	182.672	11.864	186.068	14.53
179.015	5.59791	182.749	9.7583	182.767	11.8689	186.164	14.5349
179.108	5.6011	182.844	9.75831	182.862	11.8737	186.261	14.5364
179.201	5.60432	182.939	9.7628	182.957	11.8778	186.358	14.5436
179.294	5.60754	183.033	9.76703	183.052	11.8784	186.455	14.55
179.387	5.61078	183.129	9.76706	183.147	11.8837	186.551	14.5563
179.48	5.61396	183.223	9.77146	183.241	11.8884	186.648	14.5631
179.573	5.61721	183.319	9.7759	183.336	11.8931	186.745	14.5634
179.666	5.62031	183.413	9.78014	183.431	11.8984	186.842	14.5702
179.759	5.62395	183.508	9.78015	183.526	11.8998	186.938	14.5765
179.852	5.62577	183.603	9.78459	183.621	11.9029	187.035	14.5829
179.945	5.62616	183.698	9.78895	183.716	11.9078	187.132	14.5902
180.038	5.62978	183.793	9.79327	183.811	11.913	187.228	14.5917
180.131	5.6329	183.888	9.79327	183.906	11.9132	187.325	14.5966
180.224	5.63612	183.983	9.79769	184.001	11.9179	187.422	14.6032
180.317	5.63936	184.078	9.80207	184.096	11.9226	187.519	14.6097
180.41	5.64258	184.173	9.80639	184.191	11.9274	187.615	14.6164
180.503	5.64578	184.268	9.80638	184.286	11.9325	187.712	14.6206
180.596	5.64898	184.363	9.8109	184.381	11.9357	187.809	14.6228
180.689	5.65223	184.458	9.81513	184.476	11.9369	187.906	14.6301
180.782	5.65537	184.553	9.81516	184.571	11.9423	188.002	14.6361
180.875	5.65882	184.648	9.81961	184.666	11.9468	188.099	14.6431
180.968	5.66156	184.743	9.82399	184.761	11.9522	188.196	14.6434
181.061	5.66147	184.838	9.82826	184.856	11.9532	188.292	14.6501
181.154	5.66464	184.933	9.82827	184.951	11.9567	188.389	14.6564
181.247	5.66797	185.028	9.83274	185.046	11.9617	188.486	14.6628
181.34	5.67114	185.123	9.8371	185.141	11.9665	188.583	14.67
181.433	5.67439	185.218	9.84138	185.236	11.9713	188.679	14.6717
181.526	5.67759	185.313	9.84139	185.331	11.9757	188.776	14.6764
181.619	5.68078	185.408	9.84584	185.426	11.9761	188.873	14.6831
181.712	5.68403	185.503	9.85023	185.521	11.9814	188.97	14.6896
181.805	5.6872	185.598	9.85449	185.616	11.986	189.066	14.6959
181.898	5.69053	185.693	9.8545	185.711	11.9913	189.163	14.7029
181.991	5.69366	185.788	9.85897	185.806	11.9934	189.26	14.7062
182.084	5.69356	185.883	9.86334	185.901	11.9956	189.357	14.7093
182.177	5.69636	185.978	9.86761	185.996	12.0009	189.453	14.7163
182.27	5.69981	186.073	9.86762	186.09	12.0056	189.55	14.7226
182.363	5.70293	186.168	9.87208	186.185	12.0102	189.647	14.7292
182.456	5.70615	186.262	9.87641	186.28	12.0154	189.743	14.7358
182.549	5.70939	186.358	9.88072	186.375	12.0156	189.84	14.7407
182.642	5.71254	186.452	9.88071	186.47	12.0203	189.937	14.7423
182.735	5.71596	186.547	9.88515	186.565	12.025	190.034	14.7495
182.828	5.7188	186.642	9.88953	186.66	12.0301	190.13	14.7558
182.921	5.7187	186.737	9.89383	186.755	12.0336	190.227	14.7623
183.014	5.72179	186.832	9.89383	186.85	12.0345	190.324	14.7688
183.107	5.72513	186.927	9.89827	186.945	12.0399	190.421	14.7753
183.2	5.72831	187.022	9.90269	187.04	12.0446	190.517	14.7807
183.293	5.73155	187.117	9.90695	187.135	12.0493	190.614	14.7818
183.386	5.73478	187.212	9.90697	187.23	12.0547	190.711	14.7891
183.479	5.73788	187.307	9.91138	187.325	12.0556	190.807	14.7953
183.572	5.74139	187.402	9.91581	187.42	12.0592	190.904	14.8018
183.665	5.74389	187.497	9.92008	187.515	12.0642	191.001	14.8083
183.758	5.74389	187.592	9.92009	187.61	12.0689	191.098	14.8148
183.851	5.74725	187.687	9.92455	187.705	12.0737	191.195	14.8207
183.944	5.75048	187.782	9.92892	187.8	12.0786	191.291	14.8214
184.037	5.75365	187.876	9.93319	187.895	12.0825	191.388	14.8286
184.13	5.75693	187.971	9.93318	187.99	12.0832	191.485	14.8349
184.223	5.76003	188.066	9.93763	188.085	12.0885	191.581	14.8412
184.316	5.76369	188.161	9.94192	188.18	12.0936	191.678	14.8484
184.409	5.76532	188.256	9.94193	188.275	12.0958	191.775	14.849
184.502	5.76583	188.351	9.94636	188.37	12.0981	191.872	14.8551
184.595	5.76948	188.446	9.95074	188.465	12.1034	191.968	14.8615
184.688	5.77262	188.541	9.95504	188.56	12.1079	192.065	14.8679
184.781	5.77585	188.636	9.95504	188.655	12.1132	192.162	14.875
184.874	5.77906	188.731	9.95948	188.75	12.1135	192.258	14.8776
184.967	5.78216	188.826	9.96385	188.845	12.118	192.355	14.8813
185.06	5.78586	188.921	9.96816	188.939	12.1227	192.452	14.8883
185.153	5.78667	189.016	9.96816	189.034	12.1275	192.549	14.8947
185.246	5.78797	189.11	9.97254	189.129	12.1325	192.645	14.9011
185.339	5.79169	189.206	9.97697	189.225	12.1359	192.742	14.9079
185.432	5.79469	189.3	9.98127	189.319	12.137	192.839	14.9121
185.525	5.7981	189.395	9.98127	189.414	12.1424	192.936	14.9143
185.618	5.80108	189.49	9.98566	189.509	12.1471	193.032	14.9214
185.711	5.80097	189.585	9.99004	189.604	12.1517	193.129	14.9277
[truncated: 9,749 more rows]

## Sheet: Fig. 2b
X	Y	yEr±	Y	yEr±	Y	yEr±
4-0	44.09	3.98	224.67	19.86	35.6	7.2
3-1	58.51	3.52	294.67	10.02	43.1	4.8
2-2	72.99	5.04	328.19	20.13	69.3	9.6
1-3	71.83	4.11	315.73	25.21	110.8	7.2

## Sheet: Fig. 2c
X	Y
II	-256.251
DD	-188.564
ID	-170.009
IIII	-694.802
IDDI	-679.272
DDDD	-657.356
DIID	-623.582
IDID	-613.852
IIDD	-593.841

## Sheet: Fig. 2f
X	Y	X	Y	X	Y
0.15045	0.14457	0.15045	0.12283	0.15045	0.20792
0.15635	0.14336	0.15635	0.1101	0.15635	0.17763
0.16224	0.14348	0.16224	0.09889	0.16224	0.15596
0.16814	0.14041	0.16814	0.08639	0.16814	0.13391
0.17404	0.14396	0.17404	0.07704	0.17404	0.11574
0.17994	0.14617	0.17994	0.07171	0.17994	0.1021
0.18584	0.14553	0.18584	0.06853	0.18584	0.09068
0.19174	0.14876	0.19174	0.06167	0.19174	0.07681
0.19764	0.15074	0.19764	0.05804	0.19764	0.07191
0.20354	0.15452	0.20354	0.05304	0.20354	0.06407
0.20944	0.15392	0.20944	0.05159	0.20944	0.05952
0.21534	0.15957	0.21534	0.04881	0.21534	0.05314
0.22124	0.16006	0.22124	0.04537	0.22124	0.04741
0.22714	0.16375	0.22714	0.04457	0.22714	0.04228
0.23304	0.16539	0.23304	0.04412	0.23304	0.03826
0.23894	0.16688	0.23894	0.04334	0.23894	0.03742
0.24484	0.1738	0.24484	0.04216	0.24484	0.03276
0.25074	0.17108	0.25074	0.04133	0.25074	0.02999
0.25664	0.17396	0.25664	0.04225	0.25664	0.02875
0.26254	0.17716	0.26254	0.04234	0.26254	0.02727
0.26844	0.17775	0.26844	0.04309	0.26844	0.02656
0.27434	0.17583	0.27434	0.04408	0.27434	0.02368
0.28024	0.17674	0.28024	0.04346	0.28024	0.0232
0.28614	0.18126	0.28614	0.04358	0.28614	0.02187
0.29204	0.17871	0.29204	0.04472	0.29204	0.02251
0.29794	0.17762	0.29794	0.04552	0.29794	0.02034
0.30384	0.17385	0.30384	0.04602	0.30384	0.02062
0.30974	0.17455	0.30974	0.04854	0.30974	0.01909
0.31564	0.17196	0.31564	0.04715	0.31564	0.01873
0.32154	0.16878	0.32154	0.04659	0.32154	0.01845
0.32744	0.1617	0.32744	0.04653	0.32744	0.01722
0.33334	0.16097	0.33334	0.04737	0.33334	0.0182
0.33924	0.15851	0.33924	0.04946	0.33924	0.01788
0.34514	0.15244	0.34514	0.0472	0.34514	0.01705
0.35104	0.14572	0.35104	0.04784	0.35104	0.01776
0.35694	0.14403	0.35694	0.04871	0.35694	0.01663
0.36284	0.13779	0.36284	0.04757	0.36284	0.01684
0.36874	0.13395	0.36874	0.04765	0.36874	0.0169
0.37464	0.12858	0.37464	0.04816	0.37464	0.01551
0.38054	0.12131	0.38054	0.04857	0.38054	0.01697
0.38644	0.11891	0.38644	0.04963	0.38644	0.01621
0.39234	0.11361	0.39234	0.04886	0.39234	0.01692
0.39824	0.10848	0.39824	0.0468	0.39824	0.01661
0.40414	0.10527	0.40414	0.0466	0.40414	0.01699
0.41004	0.10053	0.41004	0.04723	0.41004	0.01607
0.41594	0.09742	0.41594	0.04641	0.41594	0.01527
0.42184	0.09305	0.42184	0.04391	0.42184	0.01605
0.42774	0.08554	0.42774	0.04545	0.42774	0.01618
0.43364	0.08349	0.43364	0.04395	0.43364	0.01595
0.43954	0.08121	0.43954	0.04418	0.43954	0.015
0.44544	0.07663	0.44544	0.04309	0.44544	0.01569
0.45134	0.0742	0.45134	0.04332	0.45134	0.01629
0.45724	0.07022	0.45724	0.04225	0.45724	0.01584
0.46314	0.066	0.46314	0.04226	0.46314	0.01753
0.46904	0.064	0.46904	0.0414	0.46904	0.01544
0.47494	0.06264	0.47494	0.04036	0.47494	0.01508
0.48084	0.05812	0.48084	0.03918	0.48084	0.01465
0.48673	0.05685	0.48673	0.03836	0.48673	0.01491
0.49263	0.05313	0.49263	0.03774	0.49263	0.0145
0.49853	0.05216	0.49853	0.0387	0.49853	0.01434
0.50443	0.04954	0.50443	0.03777	0.50443	0.01419
0.51033	0.04781	0.51033	0.0357	0.51033	0.01404
0.51623	0.04623	0.51623	0.03551	0.51623	0.01269
0.52213	0.04434	0.52213	0.03451	0.52213	0.01324
0.52803	0.043	0.52803	0.03457	0.52803	0.01314
0.53393	0.04272	0.53393	0.03285	0.53393	0.01306
0.53983	0.04096	0.53983	0.03276	0.53983	0.01294
0.54573	0.03809	0.54573	0.03188	0.54573	0.0125
0.55163	0.03854	0.55163	0.03112	0.55163	0.01243
0.55753	0.03662	0.55753	0.02885	0.55753	0.01224
0.56343	0.03482	0.56343	0.02914	0.56343	0.0111
0.56933	0.03453	0.56933	0.02798	0.56933	0.01112
0.57523	0.03342	0.57523	0.02774	0.57523	0.01112
0.58113	0.03309	0.58113	0.02781	0.58113	0.01047
0.58703	0.03133	0.58703	0.02601	0.58703	0.01058
0.59293	0.03082	0.59293	0.02632	0.59293	0.01049
0.59883	0.0315	0.59883	0.02532	0.59883	0.00989
0.60473	0.02957	0.60473	0.02358	0.60473	0.00991
0.61063	0.02922	0.61063	0.02414	0.61063	0.00931
0.61653	0.02869	0.61653	0.02297	0.61653	0.00932
0.62243	0.02715	0.62243	0.02297	0.62243	0.00911
0.62833	0.02737	0.62833	0.02144	0.62833	0.00894
0.63423	0.02678	0.63423	0.02023	0.63423	0.00858
0.64013	0.02653	0.64013	0.02049	0.64013	0.00866
0.64603	0.02503	0.64603	0.02007	0.64603	0.0082
0.65193	0.02522	0.65193	0.01903	0.65193	0.00759
0.65783	0.02497	0.65783	0.01892	0.65783	0.00728
0.66373	0.0241	0.66373	0.01792	0.66373	0.00711
0.66963	0.02415	0.66963	0.01758	0.66963	0.00709
0.67553	0.02335	0.67553	0.01713	0.67553	0.00712
0.68143	0.02306	0.68143	0.01623	0.68143	0.00735
0.68733	0.02258	0.68733	0.01679	0.68733	0.00671
0.69323	0.02197	0.69323	0.01549	0.69323	0.00645
0.69913	0.02184	0.69913	0.01477	0.69913	0.00661
0.70503	0.02084	0.70503	0.01438	0.70503	0.0064
0.71093	0.02085	0.71093	0.01391	0.71093	0.00623
0.71683	0.02154	0.71683	0.01351	0.71683	0.00591
0.72273	0.01981	0.72273	0.01311	0.72273	0.00562
0.72863	0.02041	0.72863	0.01259	0.72863	0.00554
0.73453	0.01917	0.73453	0.0119	0.73453	0.0051
0.74043	0.01866	0.74043	0.01264	0.74043	0.00519
0.74633	0.01867	0.74633	0.01152	0.74633	0.0055
0.75223	0.0182	0.75223	0.0109	0.75223	0.00512
0.75813	0.01763	0.75813	0.01076	0.75813	0.00509
0.76403	0.01691	0.76403	0.0106	0.76403	0.00477
0.76993	0.01677	0.76993	0.01048	0.76993	0.00469
0.77583	0.01719	0.77583	0.0104	0.77583	0.00407
0.78173	0.016	0.78173	0.00951	0.78173	0.00471
0.78763	0.01599	0.78763	0.00963	0.78763	0.00456
0.79353	0.01575	0.79353	0.00967	0.79353	0.00449
0.79943	0.01553	0.79943	0.00901	0.79943	0.00425
0.80532	0.01498	0.80532	0.00951	0.80532	0.00385
0.81122	0.01471	0.81122	0.009	0.81122	0.00424
0.81712	0.01399	0.81712	0.00869	0.81712	0.00385
0.82302	0.01419	0.82302	0.00803	0.82302	0.00403
0.82892	0.01385	0.82892	0.00829	0.82892	0.00397
0.83482	0.01335	0.83482	0.00776	0.83482	0.00366
0.84072	0.01357	0.84072	0.00757	0.84072	0.00357
0.84662	0.01266	0.84662	0.00742	0.84662	0.00373
0.85252	0.01254	0.85252	0.00704	0.85252	0.00356
0.85842	0.01178	0.85842	0.0069	0.85842	0.00335
0.86432	0.01184	0.86432	0.00688	0.86432	0.0034
0.87022	0.01189	0.87022	0.00629	0.87022	0.00332
0.87612	0.01122	0.87612	0.00646	0.87612	0.00302
0.88202	0.01088	0.88202	0.00644	0.88202	0.00323
0.88792	0.01086	0.88792	0.00622	0.88792	0.00285
0.89382	0.01024	0.89382	0.00588	0.89382	0.00323
0.89972	0.01032	0.89972	0.00594	0.89972	0.00296
0.90562	0.01005	0.90562	0.00519	0.90562	0.00279
0.91152	0.00975	0.91152	0.00561	0.91152	0.00304
0.91742	0.00969	0.91742	0.00545	0.91742	0.00269
0.92332	0.00919	0.92332	0.00535	0.92332	0.00274
0.92922	0.00958	0.92922	0.00517	0.92922	0.00264
0.93512	0.00857	0.93512	0.00516	0.93512	0.00254
0.94102	0.00817	0.94102	0.00464	0.94102	0.00253
0.94692	0.00859	0.94692	0.00476	0.94692	0.00293
0.95282	0.00829	0.95282	0.00448	0.95282	0.00278
0.95872	0.00817	0.95872	0.00427	0.95872	0.0027
0.96462	0.00763	0.96462	0.00431	0.96462	0.0026
0.97052	0.00797	0.97052	0.00451	0.97052	0.00248
0.97642	0.00814	0.97642	0.00416	0.97642	0.00236
0.98232	0.00733	0.98232	0.00405	0.98232	0.00221
0.98822	0.00725	0.98822	0.00391	0.98822	0.0021
0.99412	0.00735	0.99412	0.00378	0.99412	0.00234
1.00002	0.0066	1.00002	0.00374	1.00002	0.00233
1.00592	0.00683	1.00592	0.00371	1.00592	0.00214
1.01182	0.00658	1.01182	0.00383	1.01182	0.00209
1.01772	0.00607	1.01772	0.00391	1.01772	0.00229
1.02362	0.00659	1.02362	0.00361	1.02362	0.00214
1.02952	0.00649	1.02952	0.0033	1.02952	0.00189
1.03542	0.00643	1.03542	0.00355	1.03542	0.00185
1.04132	0.00651	1.04132	0.00366	1.04132	0.00182
1.04722	0.00599	1.04722	0.00343	1.04722	0.00206
1.05312	0.00575	1.05312	0.00325	1.05312	0.00212
1.05902	0.0056	1.05902	0.00298	1.05902	0.00205
1.06492	0.00552	1.06492	0.00326	1.06492	0.00175
1.07082	0.00552	1.07082	0.0032	1.07082	0.00161
1.07672	0.00571	1.07672	0.00319	1.07672	0.00169
1.08262	0.0053	1.08262	0.00301	1.08262	0.00165
1.08852	0.00526	1.08852	0.00283	1.08852	0.00195
1.09442	0.00507	1.09442	0.00289	1.09442	0.00192
1.10032	0.00518	1.10032	0.00282	1.10032	0.00187
1.10622	0.00493	1.10622	0.00295	1.10622	0.00187
1.11212	0.00463	1.11212	0.00259	1.11212	0.00192
1.11802	0.00479	1.11802	0.00244	1.11802	0.00184
1.12391	0.0044	1.12391	0.00261	1.12391	0.00176
1.12981	0.00455	1.12981	0.00268	1.12981	0.00138
1.13571	0.00491	1.13571	0.00254	1.13571	0.00146
1.14161	0.0042	1.14161	0.00231	1.14161	0.00149
1.14751	0.00431	1.14751	0.00222	1.14751	0.00154
1.15341	0.00438	1.15341	0.00249	1.15341	0.00135
1.15931	0.0043	1.15931	0.00212	1.15931	0.00152
1.16521	0.00429	1.16521	0.00247	1.16521	0.00123
1.17111	0.00421	1.17111	0.00234	1.17111	0.00141
1.17701	0.00396	1.17701	0.00237	1.17701	0.00121
1.18291	0.00396	1.18291	0.00223	1.18291	0.00133
1.18881	0.00397	1.18881	0.00238	1.18881	0.00126
1.19471	0.00395	1.19471	0.00217	1.19471	0.00135
1.20061	0.00379	1.20061	0.00187	1.20061	0.00141

## Sheet: Fig. 2g
X	Y	X	Y	X	Y
11.9271	0.0033	11.9271	0.00307	11.9271	0.00358
12.0417	0.00334	12.0417	0.00311	12.0417	0.00365
12.1562	0.00341	12.1562	0.00318	12.1562	0.0037
12.2708	0.00351	12.2708	0.00324	12.2708	0.0037
12.3854	0.00356	12.3854	0.0033	12.3854	0.00378
12.5	0.00365	12.5	0.00338	12.5	0.00385
12.6146	0.00374	12.6146	0.00343	12.6146	0.00385
12.7293	0.00384	12.7293	0.00351	12.7293	0.00394
12.8439	0.00386	12.8439	0.00354	12.8439	0.00399
12.9585	0.00395	12.9585	0.0036	12.9585	0.00401
13.0732	0.00405	13.0732	0.00367	13.0732	0.00407
13.1879	0.00406	13.1879	0.00375	13.1879	0.00416
13.3026	0.00415	13.3026	0.0038	13.3026	0.00418
13.4173	0.00423	13.4173	0.00387	13.4173	0.00424
13.532	0.00432	13.532	0.00393	13.532	0.00426
13.6468	0.0044	13.6468	0.00399	13.6468	0.00436
13.7615	0.00448	13.7615	0.00403	13.7615	0.0044
13.8763	0.00458	13.8763	0.00407	13.8763	0.00443
13.991	0.00467	13.991	0.00416	13.991	0.00452
14.1058	0.00475	14.1058	0.00425	14.1058	0.00458
14.2206	0.00482	14.2206	0.00433	14.2206	0.00461
14.3355	0.00496	14.3355	0.0044	14.3355	0.00472
14.4503	0.00505	14.4503	0.0045	14.4503	0.00481
14.5651	0.00518	14.5651	0.0046	14.5651	0.0049
14.68	0.00534	14.68	0.0047	14.68	0.00493
14.7949	0.00553	14.7949	0.00487	14.7949	0.00513
14.9098	0.00567	14.9098	0.00502	14.9098	0.00518
15.0247	0.00591	15.0247	0.00517	15.0247	0.0053
15.1396	0.00616	15.1396	0.00538	15.1396	0.00541
15.2545	0.00639	15.2545	0.00548	15.2545	0.00549
15.3695	0.00664	15.3695	0.00571	15.3695	0.00568
15.4845	0.00683	15.4845	0.00584	15.4845	0.0057
15.5994	0.00699	15.5994	0.00599	15.5994	0.00591
15.7144	0.0071	15.7144	0.00611	15.7144	0.00603
15.8295	0.00721	15.8295	0.00619	15.8295	0.00612
15.9445	0.00727	15.9445	0.00631	15.9445	0.00624
16.0595	0.00738	16.0595	0.00638	16.0595	0.00635
16.1746	0.00753	16.1746	0.0065	16.1746	0.0065
16.2897	0.00769	16.2897	0.0066	16.2897	0.00657
16.4048	0.0079	16.4048	0.00682	16.4048	0.00676
16.5199	0.00811	16.5199	0.00693	16.5199	0.00692
16.635	0.00835	16.635	0.0071	16.635	0.00706
16.7502	0.00861	16.7502	0.00727	16.7502	0.00723
16.8653	0.00881	16.8653	0.0075	16.8653	0.00746
16.9805	0.00914	16.9805	0.00767	16.9805	0.00763
17.0957	0.00939	17.0957	0.00791	17.0957	0.00794
17.211	0.00971	17.211	0.00813	17.211	0.00808
17.3262	0.00995	17.3262	0.0084	17.3262	0.00833
17.4414	0.01029	17.4414	0.00862	17.4414	0.00856
17.5567	0.01058	17.5567	0.00887	17.5567	0.00882
17.672	0.01092	17.672	0.00914	17.672	0.00898
17.7873	0.01122	17.7873	0.0094	17.7873	0.00936
17.9026	0.01155	17.9026	0.00966	17.9026	0.00961
18.018	0.0119	18.018	0.00996	18.018	0.00994
18.1333	0.01226	18.1333	0.01023	18.1333	0.01017
18.2487	0.01259	18.2487	0.01058	18.2487	0.01046
18.3641	0.01291	18.3641	0.01081	18.3641	0.01082
18.4795	0.01322	18.4795	0.01105	18.4795	0.01097
18.595	0.01343	18.595	0.01133	18.595	0.01133
18.7104	0.01364	18.7104	0.01156	18.7104	0.01164
18.8259	0.01392	18.8259	0.01178	18.8259	0.01202
18.9414	0.01408	18.9414	0.01202	18.9414	0.01231
19.0569	0.01433	19.0569	0.01223	19.0569	0.01269
19.1724	0.01453	19.1724	0.01242	19.1724	0.01296
19.288	0.01467	19.288	0.01266	19.288	0.01321
19.4035	0.01483	19.4035	0.01292	19.4035	0.0136
19.5191	0.01492	19.5191	0.01306	19.5191	0.01392
19.6348	0.01503	19.6348	0.0133	19.6348	0.01459
19.7504	0.01508	19.7504	0.01336	19.7504	0.01475
19.8661	0.01515	19.8661	0.01352	19.8661	0.01531
19.9817	0.01523	19.9817	0.0136	19.9817	0.01532
20.0974	0.01527	20.0974	0.01385	20.0974	0.01593
20.2131	0.01544	20.2131	0.01395	20.2131	0.01614
20.3289	0.0156	20.3289	0.01438	20.3289	0.01726
20.4446	0.01596	20.4446	0.01475	20.4446	0.01823
20.5604	0.01665	20.5604	0.01551	20.5604	0.0197
20.6762	0.01821	20.6762	0.01639	20.6762	0.02038
20.792	0.02128	20.792	0.0179	20.792	0.0214
20.9078	0.02595	20.9078	0.01945	20.9078	0.02186
21.0237	0.03041	21.0237	0.02136	21.0237	0.02276
21.1396	0.03243	21.1396	0.02344	21.1396	0.02541
21.2555	0.03077	21.2555	0.02377	21.2555	0.02475
21.3714	0.02638	21.3714	0.0233	21.3714	0.02353
21.4874	0.0218	21.4874	0.0215	21.4874	0.02156
21.6034	0.01877	21.6034	0.01929	21.6034	0.01982
21.7193	0.017	21.7193	0.01743	21.7193	0.019
21.8354	0.01572	21.8354	0.01563	21.8354	0.01738
21.9514	0.01441	21.9514	0.01426	21.9514	0.01641
22.0675	0.01313	22.0675	0.01299	22.0675	0.01479
22.1836	0.01208	22.1836	0.01209	22.1836	0.01384
22.2997	0.0113	22.2997	0.01131	22.2997	0.01297
22.4158	0.01073	22.4158	0.01072	22.4158	0.01294
22.532	0.01039	22.532	0.01025	22.532	0.01252
22.6481	0.01013	22.6481	0.00985	22.6481	0.0119
22.7643	0.01011	22.7643	0.00972	22.7643	0.01155
22.8806	0.01025	22.8806	0.00965	22.8806	0.01137
22.9968	0.01079	22.9968	0.00982	22.9968	0.01165
23.1131	0.01178	23.1131	0.01002	23.1131	0.01158
23.2294	0.013	23.2294	0.0104	23.2294	0.01126
23.3457	0.01397	23.3457	0.01064	23.3457	0.01093
23.4621	0.01425	23.4621	0.01089	23.4621	0.01084
23.5784	0.01359	23.5784	0.01095	23.5784	0.01076
23.6948	0.01233	23.6948	0.01089	23.6948	0.01067
23.8113	0.011	23.8113	0.01023	23.8113	0.00978
23.9277	0.00988	23.9277	0.00955	23.9277	0.00922
24.0442	0.00898	24.0442	0.00895	24.0442	0.00908
24.1607	0.00825	24.1607	0.00833	24.1607	0.00867
24.2772	0.00763	24.2772	0.00765	24.2772	0.00802
24.3937	0.00713	24.3937	0.00709	24.3937	0.00752
24.5103	0.00665	24.5103	0.00667	24.5103	0.00728
24.6269	0.00632	24.6269	0.00629	24.6269	0.00695
24.7435	0.00603	24.7435	0.00594	24.7435	0.00662
24.8602	0.00581	24.8602	0.00566	24.8602	0.00628
24.9768	0.00561	24.9768	0.00543	24.9768	0.00607
25.0936	0.00546	25.0936	0.00525	25.0936	0.00591
25.2103	0.0053	25.2103	0.0051	25.2103	0.00573
25.327	0.00518	25.327	0.00493	25.327	0.00549
25.4438	0.00504	25.4438	0.00479	25.4438	0.0054
25.5606	0.00493	25.5606	0.00471	25.5606	0.00529
25.6775	0.00485	25.6775	0.00462	25.6775	0.00523
25.7943	0.00475	25.7943	0.00452	25.7943	0.0051
25.9112	0.00466	25.9112	0.00444	25.9112	0.00503
26.0282	0.00457	26.0282	0.00436	26.0282	0.00493
26.1451	0.00448	26.1451	0.00429	26.1451	0.00484
26.2621	0.00441	26.2621	0.00422	26.2621	0.00478
26.3791	0.00433	26.3791	0.00418	26.3791	0.00478
26.4961	0.00426	26.4961	0.00415	26.4961	0.00474
26.6132	0.00421	26.6132	0.00407	26.6132	0.00466
26.7302	0.00413	26.7302	0.00401	26.7302	0.00462
26.8474	0.00408	26.8474	0.00398	26.8474	0.0046
26.9645	0.00402	26.9645	0.00394	26.9645	0.00455
27.0817	0.00395	27.0817	0.00387	27.0817	0.00446
27.1989	0.00391	27.1989	0.00384	27.1989	0.00446
27.3161	0.00387	27.3161	0.00381	27.3161	0.00444
27.4334	0.00384	27.4334	0.00376	27.4334	0.00435
27.5507	0.00378	27.5507	0.00373	27.5507	0.00436
27.668	0.00374	27.668	0.00372	27.668	0.0043
27.7853	0.00372	27.7853	0.00367	27.7853	0.00423
27.9027	0.00366	27.9027	0.00365	27.9027	0.00419
28.0201	0.00363	28.0201	0.00363	28.0201	0.00422
28.1376	0.00361	28.1376	0.00357	28.1376	0.00415
28.255	0.00359	28.255	0.00357	28.255	0.00414
28.3725	0.00355	28.3725	0.00353	28.3725	0.00413
28.49	0.00351	28.49	0.00352	28.49	0.00409
28.6076	0.00348	28.6076	0.0035	28.6076	0.00408
28.7252	0.00348	28.7252	0.00348	28.7252	0.0041
28.8428	0.00346	28.8428	0.00347	28.8428	0.00401
28.9605	0.00346	28.9605	0.00348	28.9605	0.00408
29.0781	0.00347	29.0781	0.00348	29.0781	0.00409
29.1959	0.00354	29.1959	0.00347	29.1959	0.00395
29.3136	0.00364	29.3136	0.00352	29.3136	0.00395
29.4314	0.00369	29.4314	0.00352	29.4314	0.00384
29.5492	0.0037	29.5492	0.00353	29.5492	0.00379
29.667	0.00364	29.667	0.00354	29.667	0.00385
29.7849	0.00356	29.7849	0.0035	29.7849	0.00373
29.9028	0.00348	29.9028	0.00345	29.9028	0.00373
30.0207	0.00343	30.0207	0.00342	30.0207	0.00365
30.1387	0.00332	30.1387	0.00333	30.1387	0.0036
30.2567	0.00321	30.2567	0.00328	30.2567	0.00357
30.3747	0.00312	30.3747	0.00321	30.3747	0.00354
30.4928	0.00306	30.4928	0.00313	30.4928	0.00347
30.6109	0.00303	30.6109	0.00308	30.6109	0.00347
30.729	0.00299	30.729	0.00301	30.729	0.0034
30.8472	0.00296	30.8472	0.00297	30.8472	0.0034
30.9654	0.00295	30.9654	0.00293	30.9654	0.00338
31.0837	0.00293	31.0837	0.0029	31.0837	0.00333
31.2019	0.00289	31.2019	0.00289	31.2019	0.00332
31.3202	0.00286	31.3202	0.00285	31.3202	0.00329
31.4386	0.00285	31.4386	0.00284	31.4386	0.00329
31.5569	0.00283	31.5569	0.00281	31.5569	0.00326
31.6754	0.0028	31.6754	0.0028	31.6754	0.00326
31.7938	0.0028	31.7938	0.00277	31.7938	0.0032
31.9123	0.0028	31.9123	0.00275	31.9123	0.00321
32.0308	0.00276	32.0308	0.00276	32.0308	0.00322

## Sheet: Fig. 2i-j
X	Y	X	Y	X	Y	X	Y	X	Y	X	Y	X	Y	X	Y	X	Y	X	Y	X	Y	X	Y	X	Y
1780.3	0.05623	1780.3	0.06253	1780.3	0.07415	1780.3	0.08458	1780.3	0.09413	1780.3	0.10393	1780.3	0.11128	1780.3	0.11966	1780.3	0.12929	1780.3	0.13681	1780.3	0.1447	1780.3	0.15206	1780.3	0.15912
1779.33	0.05762	1779.33	0.06437	1779.33	0.07609	1779.33	0.08645	1779.33	0.09622	1779.33	0.10597	1779.33	0.11348	1779.33	0.12197	1779.33	0.13158	1779.33	0.13928	1779.33	0.14716	1779.33	0.15459	1779.33	0.16179
1778.37	0.0593	1778.37	0.06647	1778.37	0.07824	1778.37	0.08852	1778.37	0.09849	1778.37	0.10807	1778.37	0.1158	1778.37	0.12432	1778.37	0.13383	1778.37	0.14175	1778.37	0.1496	1778.37	0.15707	1778.37	0.16433
1777.4	0.06107	1777.4	0.06831	1777.4	0.08013	1777.4	0.09047	1777.4	0.10053	1777.4	0.11009	1777.4	0.1179	1777.4	0.12643	1777.4	0.13592	1777.4	0.14394	1777.4	0.15184	1777.4	0.15936	1777.4	0.16662
1776.44	0.06282	1776.44	0.06978	1776.44	0.0817	1776.44	0.09224	1776.44	0.10232	1776.44	0.11211	1776.44	0.11979	1776.44	0.12837	1776.44	0.13808	1776.44	0.14601	1776.44	0.15403	1776.44	0.16163	1776.44	0.16889
1775.47	0.0648	1775.47	0.07144	1775.47	0.08346	1775.47	0.09424	1775.47	0.10426	1775.47	0.11442	1775.47	0.12193	1775.47	0.13054	1775.47	0.14057	1775.47	0.14839	1775.47	0.1565	1775.47	0.16419	1775.47	0.1715
1774.51	0.06687	1774.51	0.07333	1774.51	0.08525	1774.51	0.09627	1774.51	0.10619	1774.51	0.11659	1774.51	0.124	1774.51	0.13262	1774.51	0.14286	1774.51	0.15058	1774.51	0.15868	1774.51	0.16647	1774.51	0.17379
1773.54	0.06867	1773.54	0.07462	1773.54	0.08631	1773.54	0.09765	1773.54	0.10737	1773.54	0.11815	1773.54	0.12528	1773.54	0.13385	1773.54	0.14438	1773.54	0.1519	1773.54	0.15993	1773.54	0.16786	1773.54	0.17518
1772.58	0.07066	1772.58	0.07562	1772.58	0.08725	1772.58	0.09908	1772.58	0.10847	1772.58	0.12005	1772.58	0.12665	1772.58	0.1351	1772.58	0.14635	1772.58	0.15353	1772.58	0.16163	1772.58	0.16969	1772.58	0.17703
1771.62	0.07381	1771.62	0.07882	1771.62	0.09085	1771.62	0.10294	1771.62	0.11238	1771.62	0.12417	1771.62	0.13088	1771.62	0.13941	1771.62	0.15108	1771.62	0.15834	1771.62	0.16667	1771.62	0.17474	1771.62	0.1822
1770.65	0.07733	1770.65	0.08362	1770.65	0.09608	1770.65	0.10793	1770.65	0.11792	1770.65	0.12909	1770.65	0.13652	1770.65	0.14542	1770.65	0.15659	1770.65	0.16436	1770.65	0.17287	1770.65	0.18092	1770.65	0.18853
1769.69	0.08014	1769.69	0.08736	1769.69	0.10004	1769.69	0.11169	1769.69	0.12216	1769.69	0.13296	1769.69	0.14083	1769.69	0.15003	1769.69	0.16075	1769.69	0.1689	1769.69	0.17753	1769.69	0.18564	1769.69	0.19334
1768.72	0.08305	1768.72	0.09069	1768.72	0.10349	1768.72	0.11522	1768.72	0.12597	1768.72	0.13691	1768.72	0.14488	1768.72	0.15427	1768.72	0.16501	1768.72	0.17334	1768.72	0.18207	1768.72	0.19037	1768.72	0.19817
1767.76	0.08706	1767.76	0.09509	1767.76	0.1081	1767.76	0.12007	1767.76	0.13097	1767.76	0.14209	1767.76	0.1502	1767.76	0.15975	1767.76	0.17072	1767.76	0.1792	1767.76	0.18801	1767.76	0.19653	1767.76	0.20447
1766.79	0.09143	1766.79	0.09998	1766.79	0.11322	1766.79	0.12528	1766.79	0.13631	1766.79	0.1473	1766.79	0.15572	1766.79	0.16541	1766.79	0.17634	1766.79	0.18502	1766.79	0.19388	1766.79	0.20245	1766.79	0.21052
1765.83	0.09563	1765.83	0.10456	1765.83	0.11798	1765.83	0.13005	1765.83	0.14124	1765.83	0.15218	1765.83	0.16082	1765.83	0.17064	1765.83	0.18143	1765.83	0.19027	1765.83	0.19924	1765.83	0.20776	1765.83	0.21595
1764.86	0.10008	1764.86	0.10928	1764.86	0.12288	1764.86	0.13504	1764.86	0.14641	1764.86	0.15751	1764.86	0.16624	1764.86	0.17626	1764.86	0.18702	1764.86	0.19595	1764.86	0.20509	1764.86	0.21362	1764.86	0.22194
1763.9	0.1047	1763.9	0.11394	1763.9	0.12771	1763.9	0.14011	1763.9	0.15163	1763.9	0.16299	1763.9	0.17176	1763.9	0.18192	1763.9	0.19285	1763.9	0.20182	1763.9	0.2111	1763.9	0.21972	1763.9	0.22808
1762.94	0.10948	1762.94	0.1184	1762.94	0.13232	1762.94	0.14518	1762.94	0.15671	1762.94	0.16852	1762.94	0.17719	1762.94	0.1874	1762.94	0.19879	1762.94	0.2077	1762.94	0.21709	1762.94	0.22584	1762.94	0.23422
1761.97	0.11669	1761.97	0.12533	1761.97	0.13957	1761.97	0.15301	1761.97	0.16456	1761.97	0.17706	1761.97	0.18559	1761.97	0.19591	1761.97	0.20798	1761.97	0.21689	1761.97	0.22641	1761.97	0.23535	1761.97	0.24388
1761.01	0.1264	1761.01	0.13565	1761.01	0.15035	1761.01	0.16408	1761.01	0.17604	1761.01	0.18874	1761.01	0.19753	1761.01	0.20802	1761.01	0.22046	1761.01	0.22955	1761.01	0.2393	1761.01	0.24841	1761.01	0.25719
1760.04	0.13489	1760.04	0.14501	1760.04	0.16003	1760.04	0.17385	1760.04	0.18629	1760.04	0.1988	1760.04	0.20805	1760.04	0.21866	1760.04	0.23104	1760.04	0.2403	1760.04	0.25026	1760.04	0.25945	1760.04	0.26834
1759.08	0.14308	1759.08	0.15365	1759.08	0.16891	1759.08	0.18302	1759.08	0.19572	1759.08	0.20828	1759.08	0.2178	1759.08	0.22854	1759.08	0.24094	1759.08	0.25027	1759.08	0.2604	1759.08	0.2696	1759.08	0.27858
1758.11	0.15266	1758.11	0.16331	1758.11	0.17882	1758.11	0.19348	1758.11	0.2062	1758.11	0.21918	1758.11	0.22868	1758.11	0.23958	1758.11	0.25229	1758.11	0.26163	1758.11	0.27188	1758.11	0.28114	1758.11	0.29024
1757.15	0.16645	1757.15	0.17722	1757.15	0.19308	1757.15	0.2084	1757.15	0.22115	1757.15	0.23468	1757.15	0.24401	1757.15	0.25514	1757.15	0.26831	1757.15	0.27765	1757.15	0.28797	1757.15	0.2974	1757.15	0.30658
1756.19	0.18521	1756.19	0.1968	1756.19	0.21309	1756.19	0.22884	1756.19	0.2419	1756.19	0.25569	1756.19	0.26506	1756.19	0.27649	1756.19	0.28986	1756.19	0.29931	1756.19	0.30968	1756.19	0.31924	1756.19	0.32847
1755.22	0.20362	1755.22	0.21628	1755.22	0.23297	1755.22	0.24886	1755.22	0.26227	1755.22	0.2761	1755.22	0.28568	1755.22	0.29726	1755.22	0.31055	1755.22	0.32013	1755.22	0.33048	1755.22	0.34007	1755.22	0.34926
1754.26	0.22204	1754.26	0.23538	1754.26	0.25243	1754.26	0.26852	1754.26	0.28217	1754.26	0.29616	1754.26	0.30578	1754.26	0.31738	1754.26	0.33068	1754.26	0.34028	1754.26	0.35055	1754.26	0.36012	1754.26	0.36922
1753.29	0.24207	1753.29	0.25567	1753.29	0.27299	1753.29	0.2895	1753.29	0.3033	1753.29	0.31761	1753.29	0.32704	1753.29	0.33866	1753.29	0.3521	1753.29	0.36159	1753.29	0.37187	1753.29	0.38128	1753.29	0.39027
1752.33	0.26538	1752.33	0.27883	1752.33	0.29636	1752.33	0.31354	1752.33	0.32733	1752.33	0.34209	1752.33	0.35102	1752.33	0.36265	1752.33	0.37631	1752.33	0.38561	1752.33	0.39594	1752.33	0.40506	1752.33	0.41389
1751.36	0.3031	1751.36	0.31641	1751.36	0.33421	1751.36	0.35224	1751.36	0.36571	1751.36	0.38101	1751.36	0.38906	1751.36	0.40059	1751.36	0.41459	1751.36	0.42351	1751.36	0.43371	1751.36	0.44242	1751.36	0.45096
1750.4	0.35168	1750.4	0.36535	1750.4	0.38341	1750.4	0.4018	1750.4	0.415	1750.4	0.43047	1750.4	0.4377	1750.4	0.4489	1750.4	0.46314	1750.4	0.47135	1750.4	0.48125	1750.4	0.4894	1750.4	0.49757
1749.43	0.3954	1749.43	0.40924	1749.43	0.42708	1749.43	0.44545	1749.43	0.45832	1749.43	0.47344	1749.43	0.48023	1749.43	0.49083	1749.43	0.50497	1749.43	0.51223	1749.43	0.52182	1749.43	0.52946	1749.43	0.53718
1748.47	0.45064	1748.47	0.46442	1748.47	0.48147	1748.47	0.49997	1748.47	0.51191	1748.47	0.52652	1748.47	0.53266	1748.47	0.54236	1748.47	0.55612	1748.47	0.56218	1748.47	0.57111	1748.47	0.57814	1748.47	0.58505
1747.51	0.52111	1747.51	0.53531	1747.51	0.55119	1747.51	0.56953	1747.51	0.58015	1747.51	0.59407	1747.51	0.59911	1747.51	0.60786	1747.51	0.62079	1747.51	0.62555	1747.51	0.63334	1747.51	0.63936	1747.51	0.64512
1746.54	0.59258	1746.54	0.60731	1746.54	0.62204	1746.54	0.63936	1746.54	0.64886	1746.54	0.66173	1746.54	0.66543	1746.54	0.67335	1746.54	0.68504	1746.54	0.68852	1746.54	0.69508	1746.54	0.69984	1746.54	0.70461
1745.58	0.66268	1745.58	0.6776	1745.58	0.6911	1745.58	0.70709	1745.58	0.71555	1745.58	0.72701	1745.58	0.7293	1745.58	0.73624	1745.58	0.7467	1745.58	0.74879	1745.58	0.75432	1745.58	0.7578	1745.58	0.76158
1744.61	0.7336	1744.61	0.74801	1744.61	0.75989	1744.61	0.7749	1744.61	0.78186	1744.61	0.79207	1744.61	0.79261	1744.61	0.79836	1744.61	0.80771	1744.61	0.80847	1744.61	0.81317	1744.61	0.81525	1744.61	0.81777
1743.65	0.82191	1743.65	0.83466	1743.65	0.84444	1743.65	0.85883	1743.65	0.86306	1743.65	0.87223	1743.65	0.87042	1743.65	0.8747	1743.65	0.88251	1743.65	0.88182	1743.65	0.88537	1743.65	0.88565	1743.65	0.8866
1742.68	0.92593	1742.68	0.93637	1742.68	0.9439	1742.68	0.95715	1742.68	0.9581	1742.68	0.96544	1742.68	0.96158	1742.68	0.96394	1742.68	0.96944	1742.68	0.96683	1742.68	0.96857	1742.68	0.96688	1742.68	0.96602
1741.72	1.00679	1741.72	1.01515	1741.72	1.02078	1741.72	1.03222	1741.72	1.03143	1741.72	1.03669	1741.72	1.03144	1741.72	1.0319	1741.72	1.03565	1741.72	1.03097	1741.72	1.03113	1741.72	1.0279	1741.72	1.02548
1740.75	1.07106	1740.75	1.07708	1740.75	1.08045	1740.75	1.09036	1740.75	1.08869	1740.75	1.09316	1740.75	1.08586	1740.75	1.08464	1740.75	1.08763	1740.75	1.0808	1740.75	1.07968	1740.75	1.07521	1740.75	1.07164
1739.79	1.15817	1739.79	1.16066	1739.79	1.16027	1739.79	1.16889	1739.79	1.16444	1739.79	1.16896	1739.79	1.15885	1739.79	1.15533	1739.79	1.15724	1739.79	1.1473	1739.79	1.14448	1739.79	1.13876	1739.79	1.13352
1738.83	1.24999	1738.83	1.24928	1738.83	1.24458	1738.83	1.2517	1738.83	1.2426	1738.83	1.24562	1738.83	1.23368	1738.83	1.22758	1738.83	1.22777	1738.83	1.21483	1738.83	1.21061	1738.83	1.20344	1738.83	1.19588
1737.86	1.30219	1737.86	1.29977	1737.86	1.29197	1737.86	1.29716	1737.86	1.28551	1737.86	1.28562	1737.86	1.27287	1737.86	1.26539	1737.86	1.26406	1737.86	1.25012	1737.86	1.24516	1737.86	1.23647	1737.86	1.2276
1736.9	1.33651	1736.9	1.3322	1736.9	1.3214	1736.9	1.32499	1736.9	1.31206	1736.9	1.30972	1736.9	1.29634	1736.9	1.28828	1736.9	1.28535	1736.9	1.27064	1736.9	1.26482	1736.9	1.25442	1736.9	1.2456
1735.93	1.35978	1735.93	1.35243	1735.93	1.33865	1735.93	1.34286	1735.93	1.32774	1735.93	1.32486	1735.93	1.31086	1735.93	1.30252	1735.93	1.29836	1735.93	1.28176	1735.93	1.27554	1735.93	1.26325	1735.93	1.25567
1734.97	1.37524	1734.97	1.36293	1734.97	1.34684	1734.97	1.3549	1734.97	1.33413	1734.97	1.33353	1734.97	1.31789	1734.97	1.3093	1734.97	1.30434	1734.97	1.2848	1734.97	1.27932	1734.97	1.26524	1734.97	1.25874
1734	1.38627	1734	1.36785	1734	1.35022	1734	1.3589	1734	1.33143	1734	1.33114	1734	1.31277	1734	1.30246	1734	1.29633	1734	1.27473	1734	1.27039	1734	1.25603	1734	1.24796
1733.04	1.37322	1733.04	1.35269	1733.04	1.33418	1733.04	1.33296	1733.04	1.30978	1733.04	1.30311	1733.04	1.28411	1733.04	1.27177	1733.04	1.26441	1733.04	1.24481	1733.04	1.23869	1733.04	1.22591	1733.04	1.21584
1732.08	1.3515	1732.08	1.32954	1732.08	1.31041	1732.08	1.30304	1732.08	1.28393	1732.08	1.27418	1732.08	1.25531	1732.08	1.24321	1732.08	1.2346	1732.08	1.21729	1732.08	1.20893	1732.08	1.19665	1732.08	1.18626
1731.11	1.32243	1731.11	1.29859	1731.11	1.27789	1731.11	1.26855	1731.11	1.24994	1731.11	1.24005	1731.11	1.22139	1731.11	1.20991	1731.11	1.20075	1731.11	1.18476	1731.11	1.17551	1731.11	1.16322	1731.11	1.15279
1730.15	1.27672	1730.15	1.25125	1730.15	1.22788	1730.15	1.21839	1730.15	1.19882	1730.15	1.1897	1730.15	1.17147	1730.15	1.1599	1730.15	1.15183	1730.15	1.13652	1730.15	1.12769	1730.15	1.11572	1730.15	1.10543
1729.18	1.21728	1729.18	1.19067	1729.18	1.16602	1729.18	1.15701	1729.18	1.13706	1729.18	1.12845	1729.18	1.11106	1729.18	1.09954	1729.18	1.09319	1729.18	1.07854	1729.18	1.07091	1729.18	1.06004	1729.18	1.05043
1728.22	1.16054	1728.22	1.13299	1728.22	1.10875	1728.22	1.1	1728.22	1.0808	1728.22	1.0727	1728.22	1.05615	1728.22	1.04565	1728.22	1.04039	1728.22	1.02653	1728.22	1.02001	1728.22	1.01048	1728.22	1.00198
1727.25	1.10321	1727.25	1.07443	1727.25	1.05154	1727.25	1.04272	1727.25	1.02515	1727.25	1.01801	1727.25	1.00239	1727.25	0.99331	1727.25	0.98909	1727.25	0.97641	1727.25	0.97074	1727.25	0.96231	1727.25	0.9553
1726.29	1.0415	1726.29	1.01139	1726.29	0.99059	1726.29	0.98197	1726.29	0.96638	1726.29	0.96031	1726.29	0.94636	1726.29	0.93846	1726.29	0.93552	1726.29	0.92453	1726.29	0.91978	1726.29	0.91236	1726.29	0.90688
1725.32	0.98104	1725.32	0.95028	1725.32	0.93132	1725.32	0.9235	1725.32	0.90993	1725.32	0.90471	1725.32	0.89297	1725.32	0.88619	1725.32	0.88441	1725.32	0.87522	1725.32	0.87159	1725.32	0.86543	1725.32	0.86109
1724.36	0.92158	1724.36	0.89094	1724.36	0.87333	1724.36	0.86675	1724.36	0.85557	1724.36	0.85126	1724.36	0.84139	1724.36	0.83622	1724.36	0.83563	1724.36	0.82808	1724.36	0.82562	1724.36	0.82109	1724.36	0.81765
1723.4	0.86158	1723.4	0.8314	1723.4	0.81544	1723.4	0.81035	1723.4	0.80186	1723.4	0.79864	1723.4	0.7902	1723.4	0.78694	1723.4	0.7877	1723.4	0.78171	1723.4	0.78045	1723.4	0.77746	1723.4	0.77497
1722.43	0.80648	1722.43	0.77701	1722.43	0.76319	1722.43	0.75973	1722.43	0.75315	1722.43	0.75133	1722.43	0.74428	1722.43	0.74256	1722.43	0.74444	1722.43	0.73975	1722.43	0.73976	1722.43	0.73783	1722.43	0.73632
1721.47	0.76037	1721.47	0.73184	1721.47	0.71995	1721.47	0.71795	1721.47	0.71245	1721.47	0.7122	1721.47	0.70649	1721.47	0.70569	1721.47	0.70845	1721.47	0.70453	1721.47	0.7057	1721.47	0.70451	1721.47	0.70379
1720.5	0.72238	1720.5	0.6946	1720.5	0.68401	1720.5	0.68317	1720.5	0.67865	1720.5	0.67975	1720.5	0.67499	1720.5	0.67483	1720.5	0.67838	1720.5	0.67487	1720.5	0.6769	1720.5	0.67633	1720.5	0.67611
1719.54	0.69093	1719.54	0.66307	1719.54	0.65312	1719.54	0.65343	1719.54	0.64981	1719.54	0.652	1719.54	0.64777	1719.54	0.64809	1719.54	0.65244	1719.54	0.64911	1719.54	0.65162	1719.54	0.65165	1719.54	0.65174
1718.57	0.65884	1718.57	0.62986	1718.57	0.62054	1718.57	0.62242	1718.57	0.61924	1718.57	0.62278	1718.57	0.61882	1718.57	0.61934	1718.57	0.62481	1718.57	0.62144	1718.57	0.62417	1718.57	0.62486	1718.57	0.62521
1717.61	0.6182	1717.61	0.58922	1717.61	0.58128	1717.61	0.5847	1717.61	0.58157	1717.61	0.58644	1717.61	0.58255	1717.61	0.58311	1717.61	0.58952	1717.61	0.5869	1717.61	0.58961	1717.61	0.59067	1717.61	0.5915
1716.64	0.58902	1716.64	0.56165	1716.64	0.55496	1716.64	0.55858	1716.64	0.55577	1716.64	0.56065	1716.64	0.55696	1716.64	0.55786	1716.64	0.56397	1716.64	0.56272	1716.64	0.56511	1716.64	0.56618	1716.64	0.56756
1715.68	0.569	1715.68	0.54253	1715.68	0.53649	1715.68	0.53999	1715.68	0.53755	1715.68	0.54197	1715.68	0.53853	1715.68	0.53977	1715.68	0.54558	1715.68	0.5449	1715.68	0.54718	1715.68	0.5483	1715.68	0.54989
1714.72	0.54708	1714.72	0.52163	1714.72	0.51574	1714.72	0.51895	1714.72	0.51681	1714.72	0.52066	1714.72	0.51759	1714.72	0.519	1714.72	0.52467	1714.72	0.52402	1714.72	0.52663	1714.72	0.5278	1714.72	0.52936
1713.75	0.52557	1713.75	0.50183	1713.75	0.49592	1713.75	0.49832	1713.75	0.49657	1713.75	0.49984	1713.75	0.49744	1713.75	0.49895	1713.75	0.50426	1713.75	0.50368	1713.75	0.50671	1713.75	0.50805	1713.75	0.50963
1712.79	0.50707	1712.79	0.48473	1712.79	0.47901	1712.79	0.48068	1712.79	0.47928	1712.79	0.48221	1712.79	0.48044	1712.79	0.48218	1712.79	0.48704	1712.79	0.48676	1712.79	0.48991	1712.79	0.49156	1712.79	0.49324
1711.82	0.48932	1711.82	0.46771	1711.82	0.46224	1711.82	0.46368	1711.82	0.46248	1711.82	0.46543	1711.82	0.46398	1711.82	0.46599	1711.82	0.47066	1711.82	0.47074	1711.82	0.47381	1711.82	0.47588	1711.82	0.47766
1710.86	0.47042	1710.86	0.44923	1710.86	0.44401	1710.86	0.44561	1710.86	0.44459	1710.86	0.44785	1710.86	0.44646	1710.86	0.44872	1710.86	0.45356	1710.86	0.45402	1710.86	0.45701	1710.86	0.45948	1710.86	0.46143
1709.89	0.45031	1709.89	0.42979	1709.89	0.425	1709.89	0.42681	1709.89	0.42608	1709.89	0.42964	1709.89	0.42845	1709.89	0.43092	1709.89	0.43598	1709.89	0.4368	1709.89	0.43997	1709.89	0.44266	1709.89	0.44494
1708.93	0.43165	1708.93	0.41203	1708.93	0.40781	1708.93	0.40978	1708.93	0.40943	1708.93	0.41315	1708.93	0.41232	1708.93	0.41502	1708.93	0.42015	1708.93	0.42133	1708.93	0.42486	1708.93	0.42759	1708.93	0.43018
1707.96	0.41509	1707.96	0.39601	1707.96	0.39226	1707.96	0.39458	1707.96	0.3946	1707.96	0.39858	1707.96	0.39804	1707.96	0.4008	1707.96	0.40622	1707.96	0.40763	1707.96	0.41148	1707.96	0.4143	1707.96	0.41702
1707	0.39793	1707	0.3791	1707	0.37578	1707	0.37875	1707	0.37897	1707	0.38347	1707	0.3831	1707	0.38571	1707	0.39184	1707	0.39334	1707	0.39738	1707	0.40038	1707	0.40317
1706.04	0.37988	1706.04	0.36171	1706.04	0.35898	1706.04	0.3625	1706.04	0.36285	1706.04	0.36792	1706.04	0.36767	1706.04	0.37026	1706.04	0.37704	1706.04	0.37864	1706.04	0.38278	1706.04	0.38601	1706.04	0.38894
1705.07	0.36409	1705.07	0.34707	1705.07	0.34505	1705.07	0.34871	1705.07	0.34934	1705.07	0.3547	1705.07	0.35461	1705.07	0.35751	1705.07	0.3644	1705.07	0.36619	1705.07	0.37053	1705.07	0.37405	1705.07	0.37708
1704.11	0.35064	1704.11	0.335	1704.11	0.33344	1704.11	0.3371	1704.11	0.33818	1704.11	0.34354	1704.11	0.34374	1704.11	0.34692	1704.11	0.35368	1704.11	0.3558	1704.11	0.3604	1704.11	0.36416	1704.11	0.3673
1703.14	0.33967	1703.14	0.32511	1703.14	0.32375	1703.14	0.32748	1703.14	0.32895	1703.14	0.3342	1703.14	0.33479	1703.14	0.33813	1703.14	0.34477	1703.14	0.3472	1703.14	0.35195	1703.14	0.35581	1703.14	0.35915
1702.18	0.33081	1702.18	0.31651	1702.18	0.31529	1702.18	0.31927	1702.18	0.32099	1702.18	0.32635	1702.18	0.32711	1702.18	0.33054	1702.18	0.33728	1702.18	0.33968	1702.18	0.34457	1702.18	0.34848	1702.18	0.352
1701.21	0.32199	1701.21	0.30692	1701.21	0.30593	1701.21	0.31046	1701.21	0.3122	1701.21	0.31811	1701.21	0.31855	1701.21	0.3221	1701.21	0.32937	1701.21	0.33123	1701.21	0.33639	1701.21	0.34034	1701.21	0.34409
1700.25	0.31047	1700.25	0.29442	1700.25	0.2937	1700.25	0.29888	1700.25	0.30022	1700.25	0.30683	1700.25	0.30655	1700.25	0.31026	1700.25	0.31857	1700.25	0.31975	1700.25	0.32519	1700.25	0.32903	1700.25	0.33325
1699.29	0.30176	1699.29	0.28689	1699.29	0.28648	1699.29	0.29128	1699.29	0.29272	1699.29	0.29887	1699.29	0.29912	1699.29	0.30275	1699.29	0.31093	1699.29	0.31275	1699.29	0.31804	1699.29	0.32186	1699.29	0.32618
1698.32	0.29605	1698.32	0.28209	1698.32	0.28188	1698.32	0.28645	1698.32	0.28828	1698.32	0.29415	1698.32	0.29504	1698.32	0.29865	1698.32	0.30639	1698.32	0.30867	1698.32	0.31393	1698.32	0.31793	1698.32	0.32212
1697.36	0.28991	1697.36	0.27607	1697.36	0.2759	1697.36	0.28076	1697.36	0.28271	1697.36	0.28883	1697.36	0.28993	1697.36	0.29355	1697.36	0.30127	1697.36	0.30358	1697.36	0.30896	1697.36	0.31317	1697.36	0.31723
1696.39	0.2826	1696.39	0.2686	1696.39	0.2685	1696.39	0.27392	1696.39	0.27563	1696.39	0.28227	1696.39	0.28332	1696.39	0.28695	1696.39	0.29503	1696.39	0.2973	1696.39	0.3027	1696.39	0.30725	1696.39	0.31117
1695.43	0.27517	1695.43	0.26251	1695.43	0.26285	1695.43	0.26802	1695.43	0.2698	1695.43	0.2763	1695.43	0.27747	1695.43	0.28153	1695.43	0.28946	1695.43	0.29227	1695.43	0.29748	1695.43	0.30237	1695.43	0.30638
1694.46	0.26983	1694.46	0.25911	1694.46	0.25989	1694.46	0.26435	1694.46	0.26683	1694.46	0.27265	1694.46	0.27428	1694.46	0.2788	1694.46	0.28607	1694.46	0.28957	1694.46	0.29481	1694.46	0.29979	1694.46	0.30404
1693.5	0.26458	1693.5	0.25505	1693.5	0.25615	1693.5	0.26031	1693.5	0.26335	1693.5	0.2688	1693.5	0.2709	1693.5	0.27558	1693.5	0.28254	1693.5	0.28644	1693.5	0.29186	1693.5	0.2969	1693.5	0.30134
1692.53	0.25867	1692.53	0.2499	1692.53	0.2513	1692.53	0.25544	1692.53	0.25881	1692.53	0.26416	1692.53	0.26663	1692.53	0.27136	1692.53	0.27833	1692.53	0.2825	1692.53	0.28809	1692.53	0.29323	1692.53	0.29784
1691.57	0.25244	1691.57	0.24405	1691.57	0.24579	1691.57	0.25015	1691.57	0.2536	1691.57	0.25916	1691.57	0.26184	1691.57	0.26663	1691.57	0.27377	1691.57	0.2781	1691.57	0.28388	1691.57	0.28915	1691.57	0.29391
1690.61	0.24591	1690.61	0.23763	1690.61	0.23967	1690.61	0.2444	1690.61	0.24784	1690.61	0.25389	1690.61	0.25663	1690.61	0.26153	1690.61	0.26898	1690.61	0.27339	1690.61	0.27943	1690.61	0.28477	1690.61	0.28973
1689.64	0.23916	1689.64	0.23114	1689.64	0.23341	1689.64	0.23852	1689.64	0.24205	1689.64	0.24867	1689.64	0.25143	1689.64	0.25651	1689.64	0.26438	1689.64	0.26888	1689.64	0.27519	1689.64	0.28064	1689.64	0.28584
1688.68	0.23252	1688.68	0.22508	1688.68	0.22768	1688.68	0.23307	1688.68	0.23686	1688.68	0.2438	1688.68	0.2467	1688.68	0.25205	1688.68	0.26021	1688.68	0.26494	1688.68	0.27139	1688.68	0.27709	1688.68	0.28244
1687.71	0.22622	1687.71	0.2194	1687.71	0.2224	1687.71	0.22801	1687.71	0.2321	1687.71	0.23902	1687.71	0.24221	1687.71	0.24779	1687.71	0.25604	1687.71	0.261	1687.71	0.26748	1687.71	0.27337	1687.71	0.27885
1686.75	0.22065	1686.75	0.21408	1686.75	0.21732	1686.75	0.22318	1686.75	0.22747	1686.75	0.23446	1686.75	0.23782	1686.75	0.24347	1686.75	0.25188	1686.75	0.25683	1686.75	0.26335	1686.75	0.26933	1686.75	0.27485
1685.78	0.21523	1685.78	0.20813	1685.78	0.2114	1685.78	0.2179	1685.78	0.2221	1685.78	0.2297	1685.78	0.23282	1685.78	0.23839	1685.78	0.24739	1685.78	0.25202	1685.78	0.25863	1685.78	0.26471	1685.78	0.27015
1684.82	0.20798	1684.82	0.19932	1684.82	0.20245	1684.82	0.21057	1684.82	0.21406	1684.82	0.22322	1684.82	0.22555	1684.82	0.23095	1684.82	0.24135	1684.82	0.24533	1684.82	0.25207	1684.82	0.25837	1684.82	0.2638
1683.85	0.19846	1683.85	0.19025	1683.85	0.19402	1683.85	0.20311	1683.85	0.20652	1683.85	0.21651	1683.85	0.21898	1683.85	0.22452	1683.85	0.23566	1683.85	0.2398	1683.85	0.24662	1683.85	0.25303	1683.85	0.25879
1682.89	0.1938	1682.89	0.18866	1682.89	0.19342	1682.89	0.20141	1682.89	0.20625	1682.89	0.21508	1682.89	0.21886	1682.89	0.22484	1682.89	0.23489	1682.89	0.23999	1682.89	0.2468	1682.89	0.25312	1682.89	0.25892
1681.93	0.19055	1681.93	0.18689	1681.93	0.19222	1681.93	0.1998	1681.93	0.20543	1681.93	0.21386	1681.93	0.21819	1681.93	0.22448	1681.93	0.23399	1681.93	0.23957	1681.93	0.2464	1681.93	0.25275	1681.93	0.25848
1680.96	0.18671	1680.96	0.18347	1680.96	0.18924	1680.96	0.19702	1680.96	0.20294	1680.96	0.21156	1680.96	0.216	1680.96	0.22253	1680.96	0.23204	1680.96	0.23781	1680.96	0.24474	1680.96	0.2512	1680.96	0.25689
1680	0.18261	1680	0.17982	1680	0.18598	1680	0.19397	1680	0.20009	1680	0.20874	1680	0.21332	1680	0.22004	1680	0.22951	1680	0.23541	1680	0.24239	1680	0.2489	1680	0.25456
1679.03	0.17923	1679.03	0.17732	1679.03	0.18376	1679.03	0.19166	1679.03	0.19808	1679.03	0.20627	1679.03	0.21122	1679.03	0.21801	1679.03	0.22713	1679.03	0.23315	1679.03	0.24005	1679.03	0.24653	1679.03	0.25217
1678.07	0.17635	1678.07	0.17504	1678.07	0.18166	1678.07	0.18949	1678.07	0.19614	1678.07	0.20401	1678.07	0.20923	1678.07	0.21603	1678.07	0.22486	1678.07	0.23097	1678.07	0.2378	1678.07	0.24419	1678.07	0.24986
1677.1	0.17347	1677.1	0.17211	1677.1	0.1788	1677.1	0.18689	1677.1	0.19353	1677.1	0.20153	1677.1	0.20671	1677.1	0.21349	1677.1	0.22234	1677.1	0.22841	1677.1	0.23529	1677.1	0.24159	1677.1	0.24727
1676.14	0.1704	1676.14	0.16842	1676.14	0.1751	1676.14	0.18375	1676.14	0.19009	1676.14	0.19858	1676.14	0.20349	1676.14	0.2102	1676.14	0.21938	1676.14	0.22522	1676.14	0.23214	1676.14	0.23841	1676.14	0.24404
1675.18	0.16745	1675.18	0.16513	1675.18	0.17182	1675.18	0.1808	1675.18	0.18687	1675.18	0.1958	1675.18	0.20045	1675.18	0.20708	1675.18	0.21654	1675.18	0.2221	1675.18	0.22899	1675.18	0.23515	1675.18	0.2407
1674.21	0.1658	1674.21	0.16419	1674.21	0.17111	1674.21	0.17969	1674.21	0.186	1674.21	0.19469	1674.21	0.19955	1674.21	0.20623	1674.21	0.21541	1674.21	0.22101	1674.21	0.22784	1674.21	0.23382	1674.21	0.23933
1673.25	0.16447	1673.25	0.16322	1673.25	0.17039	1673.25	0.17876	1673.25	0.18529	1673.25	0.19378	1673.25	0.19881	1673.25	0.20559	1673.25	0.21451	1673.25	0.22017	1673.25	0.22699	1673.25	0.23293	1673.25	0.23839
1672.28	0.16288	1672.28	0.16129	1672.28	0.16854	1672.28	0.17712	1672.28	0.18355	1672.28	0.1923	1672.28	0.19715	1672.28	0.20389	1672.28	0.21292	1672.28	0.21843	1672.28	0.22523	1672.28	0.23119	1672.28	0.23654
1671.32	0.16163	1671.32	0.1594	1671.32	0.16653	1671.32	0.17549	1671.32	0.18169	1671.32	0.19085	1671.32	0.19531	1671.32	0.20187	1671.32	0.21119	1671.32	0.21641	1671.32	0.22317	1671.32	0.22905	1671.32	0.23423
1670.35	0.16086	1670.35	0.15801	1670.35	0.16493	1670.35	0.17423	1670.35	0.1803	1670.35	0.18971	1670.35	0.19387	1670.35	0.20021	1670.35	0.20977	1670.35	0.21472	1670.35	0.22142	1670.35	0.22714	1670.35	0.23218
1669.39	0.16079	1669.39	0.15741	1669.39	0.16419	1669.39	0.17371	1669.39	0.17963	1669.39	0.18923	1669.39	0.19324	1669.39	0.19939	1669.39	0.20912	1669.39	0.21389	1669.39	0.22044	1669.39	0.22597	1669.39	0.23098
1668.42	0.16209	1668.42	0.15918	1668.42	0.16614	1668.42	0.1752	1668.42	0.18127	1668.42	0.1905	1668.42	0.19479	1668.42	0.20096	1668.42	0.21021	1668.42	0.21512	1668.42	0.22145	1668.42	0.22676	1668.42	0.23172
1667.46	0.16308	1667.46	0.16132	1667.46	0.16853	1667.46	0.17688	1667.46	0.18334	1667.46	0.19178	1667.46	0.19659	1667.46	0.2029	1667.46	0.21133	1667.46	0.21645	1667.46	0.22264	1667.46	0.22784	1667.46	0.23264
1666.5	0.16345	1666.5	0.16242	1666.5	0.16974	1666.5	0.17768	1666.5	0.18438	1666.5	0.19226	1666.5	0.19733	1666.5	0.20371	1666.5	0.21163	1666.5	0.21681	1666.5	0.22289	1666.5	0.22802	1666.5	0.23265
1665.53	0.16372	1665.53	0.16279	1665.53	0.17011	1665.53	0.17796	1665.53	0.18467	1665.53	0.19232	1665.53	0.19733	1665.53	0.2037	1665.53	0.2114	1665.53	0.21655	1665.53	0.22245	1665.53	0.22747	1665.53	0.23201
1664.57	0.1638	1664.57	0.16241	1664.57	0.16964	1664.57	0.17762	1664.57	0.18417	1664.57	0.19188	1664.57	0.19663	1664.57	0.2029	1664.57	0.21059	1664.57	0.21558	1664.57	0.22135	1664.57	0.2262	1664.57	0.2307
1663.6	0.16368	1663.6	0.16141	1663.6	0.16838	1663.6	0.1766	1663.6	0.18286	1663.6	0.19088	1663.6	0.19521	1663.6	0.20121	1663.6	0.20912	1663.6	0.21375	1663.6	0.21952	1663.6	0.22417	1663.6	0.22859
1662.64	0.1644	1662.64	0.16138	1662.64	0.16802	1662.64	0.17627	1662.64	0.18224	1662.64	0.19041	1662.64	0.1944	1662.64	0.20001	1662.64	0.20812	1662.64	0.21241	1662.64	0.21809	1662.64	0.22257	1662.64	0.22683
1661.67	0.16581	1661.67	0.16302	1661.67	0.16948	1661.67	0.17741	1661.67	0.18333	1661.67	0.19107	1661.67	0.19515	1661.67	0.20064	1661.67	0.20844	1661.67	0.21275	1661.67	0.21827	1661.67	0.22262	1661.67	0.22674
1660.71	0.16656	1660.71	0.16428	1660.71	0.17068	1660.71	0.17821	1660.71	0.18421	1660.71	0.19148	1660.71	0.19573	1660.71	0.20133	1660.71	0.20861	1660.71	0.21306	1660.71	0.21842	1660.71	0.22277	1660.71	0.22684
1659.74	0.16697	1659.74	0.16483	1659.74	0.17112	1659.74	0.17835	1659.74	0.18436	1659.74	0.19137	1659.74	0.19566	1659.74	0.20134	1659.74	0.20823	1659.74	0.21274	1659.74	0.21792	1659.74	0.22231	1659.74	0.22635
1658.78	0.16733	1658.78	0.16496	1658.78	0.17117	1658.78	0.17823	1658.78	0.18417	1658.78	0.19105	1658.78	0.1953	1658.78	0.20095	1658.78	0.2076	1658.78	0.21212	1658.78	0.21718	1658.78	0.22153	1658.78	0.22553
1657.82	0.16756	1657.82	0.16477	1657.82	0.17092	1657.82	0.17792	1657.82	0.18383	1657.82	0.19062	1657.82	0.19478	1657.82	0.20026	1657.82	0.20689	1657.82	0.21131	1657.82	0.21636	1657.82	0.2206	1657.82	0.2246
1656.85	0.16753	1656.85	0.16421	1656.85	0.17025	1656.85	0.17728	1656.85	0.18314	1656.85	0.18994	1656.85	0.19392	1656.85	0.19918	1656.85	0.20597	1656.85	0.21018	1656.85	0.21522	1656.85	0.21939	1656.85	0.22334
1655.89	0.16702	1655.89	0.16289	1655.89	0.16872	1655.89	0.176	1655.89	0.18165	1655.89	0.1888	1655.89	0.19246	1655.89	0.19746	1655.89	0.20464	1655.89	0.20848	1655.89	0.21347	1655.89	0.21763	1655.89	0.2215
1654.92	0.16578	1654.92	0.16017	1654.92	0.1657	1654.92	0.17369	1654.92	0.17882	1654.92	0.18687	1654.92	0.18984	1654.92	0.19454	1654.92	0.20252	1654.92	0.20571	1654.92	0.21068	1654.92	0.21485	1654.92	0.21867
1653.96	0.16389	1653.96	0.15557	1653.96	0.16051	1653.96	0.16998	1653.96	0.17401	1653.96	0.18384	1653.96	0.18528	1653.96	0.18961	1653.96	0.19901	1653.96	0.20102	1653.96	0.20609	1653.96	0.21011	1653.96	0.21405
1652.99	0.16487	1652.99	0.15488	1652.99	0.15894	1652.99	0.16911	1652.99	0.17205	1652.99	0.18263	1652.99	0.18262	1652.99	0.1868	1652.99	0.19655	1652.99	0.19765	1652.99	0.2028	1652.99	0.20627	1652.99	0.21036
1652.03	0.16754	1652.03	0.16055	1652.03	0.165	1652.03	0.17324	1652.03	0.17714	1652.03	0.18542	1652.03	0.18689	1652.03	0.19134	1652.03	0.19924	1652.03	0.20131	1652.03	0.2061	1652.03	0.20968	1652.03	0.2134
1651.06	0.16772	1651.06	0.16247	1651.06	0.1674	1651.06	0.1747	1651.06	0.17935	1651.06	0.18653	1651.06	0.18902	1651.06	0.19356	1651.06	0.20059	1651.06	0.20334	1651.06	0.20792	1651.06	0.21173	1651.06	0.21526
1650.1	0.16715	1650.1	0.16253	1650.1	0.16767	1650.1	0.1747	1650.1	0.17963	1650.1	0.18649	1650.1	0.18934	1650.1	0.1939	1650.1	0.20061	1650.1	0.20362	1650.1	0.20816	1650.1	0.21205	1650.1	0.21552
1649.14	0.16626	1649.14	0.16128	1649.14	0.1664	1649.14	0.17365	1649.14	0.17843	1649.14	0.18549	1649.14	0.18822	1649.14	0.19267	1649.14	0.19953	1649.14	0.2024	1649.14	0.20698	1649.14	0.2109	1649.14	0.21428
1648.17	0.1652	1648.17	0.15891	1648.17	0.16375	1648.17	0.17161	1648.17	0.17581	1648.17	0.18368	1648.17	0.18575	1648.17	0.18982	1648.17	0.19743	1648.17	0.19982	1648.17	0.20436	1648.17	0.20829	1648.17	0.21143
1647.21	0.16455	1647.21	0.15689	1647.21	0.16137	1647.21	0.16979	1647.21	0.17329	1647.21	0.18208	1647.21	0.18338	1647.21	0.18691	1647.21	0.19531	1647.21	0.19726	1647.21	0.20157	1647.21	0.20546	1647.21	0.20829
1646.24	0.16486	1646.24	0.15769	1646.24	0.16227	1646.24	0.17016	1646.24	0.17369	1646.24	0.1821	1646.24	0.18352	1646.24	0.18692	1646.24	0.19485	1646.24	0.19693	1646.24	0.20086	1646.24	0.20451	1646.24	0.20727
1645.28	0.16518	1645.28	0.15988	1645.28	0.16482	1645.28	0.17165	1645.28	0.17581	1645.28	0.18287	1645.28	0.18512	1645.28	0.18879	1645.28	0.1955	1645.28	0.19798	1645.28	0.20167	1645.28	0.20498	1645.28	0.20789
1644.31	0.16456	1644.31	0.16058	1644.31	0.16574	1644.31	0.17205	1644.31	0.17659	1644.31	0.18281	1644.31	0.18562	1644.31	0.18947	1644.31	0.1954	1644.31	0.19812	1644.31	0.20177	1644.31	0.20487	1644.31	0.20787
1643.35	0.16305	1643.35	0.15971	1643.35	0.16496	1643.35	0.17113	1643.35	0.17577	1643.35	0.18167	1643.35	0.18465	1643.35	0.18855	1643.35	0.1941	1643.35	0.19686	1643.35	0.2005	1643.35	0.20347	1643.35	0.20647
1642.39	0.16093	1642.39	0.15788	1642.39	0.16315	1642.39	0.16921	1642.39	0.1739	1642.39	0.17964	1642.39	0.1826	1642.39	0.18647	1642.39	0.19175	1642.39	0.19445	1642.39	0.19801	1642.39	0.20084	1642.39	0.20374
1641.42	0.15818	1641.42	0.15534	1641.42	0.16062	1641.42	0.16651	1641.42	0.17126	1641.42	0.17686	1641.42	0.17973	1641.42	0.18354	1641.42	0.18854	1641.42	0.19112	1641.42	0.19454	1641.42	0.19725	1641.42	0.19995
1640.46	0.15449	1640.46	0.15184	1640.46	0.1571	1640.46	0.16288	1640.46	0.16761	1640.46	0.17309	1640.46	0.17578	1640.46	0.1795	1640.46	0.1843	1640.46	0.18673	1640.46	0.18997	1640.46	0.19257	1640.46	0.19507
1639.49	0.14978	1639.49	0.14716	1639.49	0.15234	1639.49	0.1582	1639.49	0.16272	1639.49	0.16811	1639.49	0.17055	1639.49	0.17412	1639.49	0.17888	1639.49	0.18107	1639.49	0.18418	1639.49	0.18665	1639.49	0.18899
1638.53	0.14353	1638.53	0.14062	1638.53	0.14557	1638.53	0.15167	1638.53	0.15583	1638.53	0.16125	1638.53	0.16336	1638.53	0.1666	1638.53	0.17153	1638.53	0.17335	1638.53	0.17637	1638.53	0.1787	1638.53	0.18086
1637.56	0.13481	1637.56	0.13123	1637.56	0.1358	1637.56	0.14209	1637.56	0.14574	1637.56	0.15133	1637.56	0.15296	1637.56	0.1557	1637.56	0.16093	1637.56	0.1622	1637.56	0.16509	1637.56	0.16724	1637.56	0.16917
1636.6	0.12309	1636.6	0.1185	1636.6	0.12271	1636.6	0.12894	1636.6	0.13177	1636.6	0.13755	1636.6	0.13853	1636.6	0.14084	1636.6	0.14624	1636.6	0.14688	1636.6	0.1495	1636.6	0.15146	1636.6	0.15311
1635.63	0.09852	1635.63	0.09294	1635.63	0.09603	1635.63	0.10116	1635.63	0.1024	1635.63	0.10763	1635.63	0.10752	1635.63	0.10934	1635.63	0.11409	1635.63	0.11404	1635.63	0.116	1635.63	0.11754	1635.63	0.11876
1634.67	0.05891	1634.67	0.0539	1634.67	0.05457	1634.67	0.05704	1634.67	0.05679	1634.67	0.05969	1634.67	0.05903	1634.67	0.05998	1634.67	0.0627	1634.67	0.06244	1634.67	0.06348	1634.67	0.06428	1634.67	0.06513
1633.71	0.03176	1633.71	0.0279	1633.71	0.02707	1633.71	0.02753	1633.71	0.02689	1633.71	0.02786	1633.71	0.0274	1633.71	0.02775	1633.71	0.02886	1633.71	0.0288	1633.71	0.02932	1633.71	0.02969	1633.71	0.03027
1632.74	0.01148	1632.74	0.00894	1632.74	0.00771	1632.74	0.00717	1632.74	0.00648	1632.74	0.00643	1632.74	0.0061	1632.74	0.0061	1632.74	0.0063	1632.74	0.00628	1632.74	0.00643	1632.74	0.00653	1632.74	0.0068

## Sheet: Fig. 3a
4-0	3-1	2-2	1-3
9.82	17.61	15.16	19.48
7.62	12.61	18.86	20.98
8.3	16.11	17.66	21.56
8.72	13.81	15.86	21.8
9.14	15.41	18.26	22.38

## Sheet: Fig. 3b
X	Y
0	0
0.0055	0.00869
0.0105	0.00894
0.016	0.0092
0.017	0.00925
0.0185	0.00932
0.0235	0.00955
0.029	0.0098
0.0345	0.01004
0.04	0.01029
0.045	0.0105
0.0505	0.01074
0.056	0.01098
0.061	0.01119
0.0665	0.01142
0.072	0.01165
0.077	0.01185
0.0825	0.01207
0.088	0.01227
0.0935	0.01244
0.0985	0.01256
0.104	0.0126
0.1095	0.01264
0.1145	0.0127
0.12	0.01281
0.1255	0.01304
0.131	0.01326
0.136	0.01351
0.1415	0.01382
0.147	0.01418
0.152	0.01454
0.1575	0.01497
0.163	0.01543
0.1685	0.01593
0.1735	0.01641
0.179	0.01699
0.1845	0.01762
0.1895	0.01824
0.195	0.01898
0.2005	0.0198
0.206	0.02071
0.211	0.02162
0.2165	0.02273
0.222	0.0239
0.227	0.02505
0.2325	0.02641
0.238	0.02787
0.2435	0.02953
0.2485	0.03103
0.254	0.03274
0.2595	0.03468
0.2645	0.03651
0.27	0.0385
0.2755	0.04085
0.281	0.04345
0.286	0.04576
0.2915	0.04854
0.297	0.0518
0.302	0.05474
0.3075	0.05812
0.313	0.06192
0.3185	0.06567
0.3235	0.06928
0.328	0.07269
0.332	0.07588
0.336	0.07914
0.339	0.08172
0.3425	0.08473
0.3455	0.08726
0.3485	0.08998
0.3515	0.09275
0.3545	0.09552
0.357	0.09792
0.3595	0.10038
0.362	0.10281
0.3655	0.10636
0.3685	0.10947
0.3715	0.11257
0.374	0.11518
0.3765	0.11786
0.3795	0.12099
0.3825	0.12425
0.3855	0.12756
0.388	0.13026
0.3905	0.13301
0.3935	0.13646
0.396	0.13938
0.399	0.14293
0.402	0.14652
0.4055	0.15083
0.4085	0.15462
0.412	0.15912
0.415	0.16302
0.4185	0.1677
0.4215	0.17181
0.425	0.17663
0.428	0.18083
0.431	0.18512
0.434	0.18955
0.437	0.19408
0.4405	0.19947
0.4435	0.20416
0.447	0.2098
0.4495	0.21387
0.453	0.21965
0.456	0.22471
0.459	0.22985
0.462	0.23503
0.465	0.24031
0.468	0.24567
0.4715	0.25197
0.474	0.25656
0.477	0.26208
0.481	0.26948
0.484	0.27509
0.487	0.28081
0.49	0.2866
0.494	0.29438
0.4965	0.29934
0.5	0.30626
0.5025	0.31123
0.5055	0.31727
0.5085	0.32331
0.512	0.3304
0.5145	0.33546
0.5175	0.34159
0.5205	0.34773
0.523	0.35284
0.526	0.35901
0.529	0.36523
0.532	0.37148
0.535	0.3778
0.538	0.38417
0.541	0.39058
0.543	0.39486
0.546	0.40129
0.548	0.40557
0.551	0.41198
0.5525	0.41518
0.5555	0.42158
0.558	0.42691
0.5595	0.43011
0.5625	0.43653
0.565	0.44188
0.5675	0.44722
0.57	0.45256
0.5725	0.4579
0.5745	0.46217
0.5765	0.46645
0.579	0.47181
0.581	0.47609
0.583	0.48036
0.585	0.48462
0.587	0.48889
0.589	0.49314
0.591	0.49739
0.593	0.50167
0.595	0.50594
0.596	0.50809
0.598	0.51238
0.6	0.51667
0.602	0.52096
0.604	0.52523
0.606	0.52949
0.608	0.53374
0.6095	0.53694
0.611	0.54013
0.613	0.54439
0.615	0.54868
0.617	0.55297
0.6185	0.5562
0.6205	0.56049
0.6225	0.56478
0.6245	0.56906
0.6265	0.57332
0.6285	0.57757
0.6305	0.58181
0.6325	0.58599
0.6345	0.59019
0.6365	0.59437
0.638	0.59748
0.64	0.6016
0.642	0.60572
0.644	0.6098
0.646	0.61388
0.648	0.61796
0.6495	0.62103
0.6505	0.62308
0.652	0.62616
0.653	0.62821
0.655	0.63232
0.657	0.63643
0.659	0.64052
0.661	0.6446
0.6625	0.64765
0.664	0.65069
0.666	0.65476
0.667	0.65682
0.669	0.66092
0.6705	0.66399
0.672	0.66711
0.6735	0.67024
0.6755	0.67445
0.677	0.67762
0.679	0.68186
0.681	0.6861
0.6825	0.68925
0.6845	0.69343
0.686	0.69651
0.6875	0.69958
0.6895	0.70367
0.691	0.70673
0.6925	0.7098
0.694	0.71286
0.696	0.71694
0.698	0.72102
0.7	0.72513
0.702	0.72923
0.704	0.73333
0.706	0.73743
0.7075	0.74051
0.7095	0.74461
0.711	0.74768
0.713	0.75177
0.715	0.75589
0.717	0.76
0.719	0.76411
0.721	0.76826
0.723	0.7724
0.725	0.77658
0.7265	0.77969
0.7285	0.7839
0.7305	0.78815
0.7325	0.79243
0.7345	0.79673
0.7365	0.80104
0.7385	0.80536
0.7405	0.8097
0.743	0.81511
0.745	0.81948
0.7475	0.82494
0.7495	0.82934
0.751	0.83268
0.754	0.83933
0.757	0.84603
0.759	0.85052
0.761	0.855
0.7625	0.85835
0.764	0.86169
0.765	0.86392
0.767	0.86836
0.769	0.87279
0.7705	0.87613
0.772	0.87946
0.774	0.88392
0.7755	0.88727
0.777	0.89062
0.7785	0.89399
0.7795	0.89625
0.781	0.89962
0.7825	0.903
0.7845	0.90751
0.7865	0.91201
0.7885	0.91652
0.79	0.9199
0.7915	0.92326
0.7935	0.92778
0.7955	0.93228
0.7975	0.93674
0.7995	0.94118
0.801	0.94449
0.803	0.94891
0.805	0.95334
0.8065	0.95668
0.808	0.96004
0.8095	0.96342
0.811	0.96681
0.813	0.97134
0.8145	0.97475
0.816	0.97812
0.817	0.98036
0.819	0.98484
0.8205	0.98815
0.822	0.99142
0.8235	0.99465
0.825	0.99788
0.8265	1.00107
0.8285	1.00531
0.8305	1.00952
0.8325	1.01372
0.8335	1.01581
0.835	1.01898
0.836	1.02112
0.8375	1.02432
0.8395	1.02864
0.8415	1.03298
0.8425	1.03517
0.844	1.03843
0.8455	1.04164
0.8465	1.04378
0.848	1.04697
0.849	1.04908
0.85	1.05118
0.851	1.05326
0.8525	1.05639
0.854	1.05953
0.855	1.06164
0.8565	1.06486
0.858	1.06808
0.859	1.07024
0.861	1.07464
0.862	1.07685
0.8635	1.08014
0.865	1.08343
0.866	1.08562
0.8675	1.08887
0.869	1.09206
0.8705	1.09519
0.872	1.09827
0.8735	1.10127
0.875	1.10426
0.876	1.10623
0.877	1.1082
0.8785	1.1111
0.8795	1.11308
0.881	1.11598
0.8825	1.11881
0.8845	1.12267
0.886	1.1255
0.8875	1.12836
0.8885	1.1302
0.89	1.13301
0.8915	1.1358
0.893	1.13863
0.894	1.14047
0.8955	1.14329
0.8965	1.14519
0.898	1.1481
0.8995	1.15098
0.901	1.15384
0.9025	1.15678
0.904	1.15976
0.9045	1.16072
0.9065	1.16468
0.9075	1.16665
0.909	1.16961
0.9105	1.17258
0.9115	1.17453
0.913	1.17748
0.914	1.17943
0.9155	1.18237
0.9165	1.18431
0.918	1.18719
0.919	1.18916
0.9205	1.19197
0.922	1.19473
0.923	1.19648
0.925	1.20012
0.9265	1.20269
0.9275	1.2044
0.9285	1.20602
0.9295	1.20768
0.931	1.21012
0.932	1.21173
0.9335	1.21415
0.935	1.21656
0.9365	1.21896
0.938	1.22137
0.9395	1.22377
0.9405	1.22537
0.942	1.22778
0.943	1.22938
0.9445	1.23178
0.9455	1.23339
0.9465	1.23499
0.948	1.2374
0.9495	1.2398
0.9505	1.24141
0.9515	1.24301
0.9525	1.24461
0.9545	1.24782
0.9555	1.24942
0.957	1.25183
0.958	1.25343
0.9595	1.25584
0.9605	1.25744
0.962	1.25985
0.963	1.26145
0.964	1.26305
0.9655	1.26546
0.9665	1.26706
0.968	1.26946
0.9695	1.27187
0.9705	1.27347
0.9715	1.27508
0.973	1.27748
0.9745	1.27989
0.9755	1.28149
0.977	1.28389
0.9785	1.2863
0.98	1.2887
0.981	1.29031
0.9825	1.29271
0.984	1.29512
0.9855	1.29752
0.9865	1.29913
0.988	1.30153
0.9895	1.30394
0.99	1.30474
0.9915	1.30714
0.993	1.30955
0.9945	1.31195
0.9955	1.31356
0.9965	1.31516
0.998	1.31756
0.9995	1.31997
1.0005	1.32157
1.0015	1.32317
1.0025	1.32478
1.004	1.32718
1.0055	1.32959
1.0065	1.33119
1.008	1.3336
1.0095	1.336
1.0115	1.33921
1.013	1.34162
1.0145	1.34402
1.016	1.34643
1.017	1.34803
1.0185	1.35043
1.0195	1.35203
1.0205	1.35364
1.0215	1.35524
1.0225	1.35685
1.0235	1.35845
1.0245	1.36005
1.0255	1.36166
1.0265	1.36326
1.028	1.36567
1.029	1.36727
1.03	1.36887
1.031	1.37047
1.033	1.37368
1.034	1.37528
1.0355	1.37769
1.0365	1.37929
1.038	1.3817
1.0395	1.3841
1.0405	1.38571
1.0415	1.38731
1.043	1.38971
1.044	1.39132
1.0455	1.39372
1.0465	1.39533
1.0475	1.39693
1.0485	1.39853
1.05	1.40094
1.051	1.40254
1.052	1.40414
1.053	1.40575
1.0545	1.40815
1.056	1.41056
1.057	1.41216
1.058	1.41376
1.059	1.41537
1.06	1.41697
1.061	1.41857
1.062	1.42018
1.063	1.42178
1.064	1.42338
1.065	1.42499
1.066	1.42659
1.0675	1.42899
1.0685	1.4306
1.0695	1.4322
1.071	1.43461
1.072	1.43621
1.073	1.43782
1.074	1.43942
1.075	1.44102
1.076	1.44263
1.077	1.44423
1.078	1.44583
1.079	1.44744
1.08	1.44904
1.0815	1.45144
1.083	1.45384
1.084	1.45545
1.085	1.45705
1.086	1.45865
1.087	1.46026
1.0885	1.46267
1.09	1.46507
1.091	1.46667
1.092	1.46827
1.093	1.46988
1.094	1.47148
1.0955	1.47389
1.0965	1.47549
1.0975	1.4771
1.0985	1.4787
1.1	1.4811
1.101	1.48271
1.1025	1.48511
1.104	1.48752
1.1055	1.48992
1.1065	1.49153
1.1085	1.49473
1.1095	1.49634
1.1105	1.49794
1.1115	1.49954
1.1125	1.50115
1.114	1.50355
1.1145	1.50435
1.1155	1.50595
1.117	1.50836
1.118	1.50996
1.1195	1.51237
1.1205	1.51397
1.1215	1.51557
1.123	1.51798
1.124	1.51958
1.125	1.52119
1.1265	1.52359
1.128	1.526
1.129	1.5276
1.13	1.5292
1.131	1.53081
1.132	1.53241
1.133	1.53401
1.134	1.53562
1.135	1.53722
1.136	1.53882
1.1375	1.54123
1.138	1.54203
1.1395	1.54443
1.141	1.54682
1.142	1.54841
1.143	1.54999
1.144	1.55154
1.145	1.55307
1.1465	1.5553
1.1475	1.55675
1.149	1.55883
1.15	1.56025
1.151	1.56157
1.152	1.56285
1.153	1.56411
1.154	1.56534
1.1555	1.56715
1.1565	1.5683
1.158	1.57008
1.1595	1.57188
1.161	1.57359
1.162	1.57477
1.163	1.57593
1.1645	1.57768
1.1655	1.57885
1.1665	1.58002
1.1675	1.5812
1.1685	1.58234
1.1695	1.58355
1.1705	1.5847
1.1715	1.58596
1.1725	1.58726
1.1735	1.58859
1.1745	1.58997
1.1755	1.59138
1.1765	1.59287
1.1775	1.59435
1.179	1.59661
1.1805	1.59892
1.1815	1.60049
1.1825	1.60206
1.184	1.60446
1.185	1.60606
1.186	1.60766
1.187	1.60927
1.188	1.61087
1.189	1.61247
1.1905	1.61488
1.1915	1.61649
1.192	1.61728
1.193	1.61889
1.194	1.62049
1.195	1.62209
1.196	1.6237
1.197	1.6253
1.1985	1.62771
1.1995	1.62931
1.201	1.63172
1.2025	1.63412
1.2035	1.63572
1.205	1.63813
1.206	1.63973
1.207	1.64134
1.208	1.64294
1.209	1.64454
1.21	1.64615
1.211	1.64774
1.212	1.64934
1.213	1.65094
1.214	1.6525
1.2145	1.65328
1.216	1.65559
1.217	1.65709
1.218	1.65856
1.219	1.65999
1.2205	1.66207
1.2215	1.66341
1.223	1.66537
1.2245	1.66732
1.2255	1.66855
1.2265	1.66976
1.2275	1.67095
1.2285	1.67214
1.2295	1.67332
1.231	1.67508
1.2315	1.67567
1.233	1.6774
1.234	1.67856
1.235	1.67972
1.2365	1.68145
1.2375	1.68261
1.239	1.68437
1.24	1.68556
1.241	1.68678
1.242	1.68808
1.2435	1.68992
1.2445	1.69123
1.245	1.6919
1.246	1.6932
1.247	1.69467
1.248	1.69611
1.2495	1.69834
1.25	1.6991
1.2515	1.70142
1.2525	1.70298
1.254	1.70538
1.2555	1.70777
1.2565	1.70938
1.2575	1.71098
1.2585	1.71258
1.2595	1.71419
1.2605	1.71579
1.262	1.71819
1.263	1.7198
1.2645	1.7222
1.2655	1.72381
1.2665	1.72541
1.2675	1.72701
1.269	1.7294
1.27	1.73098
1.271	1.73257
1.272	1.73411
1.273	1.73567
1.274	1.73717
1.2755	1.73938
1.277	1.74156
1.2785	1.7436
1.2795	1.7449
1.28	1.74554
1.281	1.74679
1.282	1.74802
1.283	1.74921
1.2835	1.74987
1.2845	1.75098
1.2855	1.75213
1.2865	1.75327
1.2875	1.7544
1.2885	1.75553
1.2895	1.75665
1.291	1.75833
1.292	1.75945
1.293	1.76059
1.294	1.76173
1.295	1.76289
1.296	1.764
1.297	1.76519
1.298	1.7664
1.299	1.76764
1.3	1.76885
1.301	1.77018
1.302	1.77155
1.303	1.77298
1.304	1.7745
1.3055	1.77675
1.3065	1.77832
1.3075	1.77987
1.3085	1.78145
1.3095	1.78304
1.311	1.78543
1.312	1.78702
1.313	1.78861
1.314	1.79018
1.3155	1.79248
1.3165	1.79399
1.3175	1.79547
1.3185	1.7969
1.3195	1.7983
1.32	1.79897
1.321	1.8003
1.3215	1.80095
1.3225	1.80222
1.324	1.804
1.325	1.8052
1.326	1.80638
1.3275	1.80813
1.3285	1.80928
1.3295	1.81044
1.3305	1.81158
1.332	1.81332
1.3335	1.81508
1.3345	1.81625
1.336	1.81799
1.337	1.81918
1.338	1.82038
1.3395	1.82221
1.3405	1.82345
1.3415	1.82471
1.3425	1.82607
1.344	1.82806
1.345	1.82942
1.3465	1.83151
1.3475	1.83294
1.349	1.8351
1.3505	1.83732
1.3515	1.83879
1.353	1.84095
1.354	1.84237
1.355	1.84381
1.356	1.84516
1.357	1.84655
1.358	1.84783
1.359	1.84908
1.36	1.85036
1.361	1.85154
1.362	1.85269
1.3625	1.85322
1.3635	1.85436
1.365	1.85605
1.366	1.85718
1.367	1.8583
1.368	1.85941
1.369	1.86052
1.37	1.86163
1.371	1.86275
1.372	1.86383
1.373	1.86492
1.374	1.86608
1.375	1.86728
1.376	1.86851
1.377	1.86977
1.378	1.87106
1.379	1.87238
1.38	1.87372
1.3805	1.87439
1.3815	1.87574
1.3825	1.87707
1.384	1.87909
1.385	1.8804
1.3865	1.88231
1.388	1.88408
1.389	1.88528
1.3895	1.88593
1.3905	1.88709
1.3915	1.88823
1.392	1.88875
1.3925	1.88931
1.3935	1.89046
1.3945	1.89157
1.3955	1.89266
1.3965	1.89376
1.3975	1.89487
1.3985	1.89597
1.3995	1.89706
1.4005	1.89814
1.4015	1.8992
1.4025	1.90025
1.4035	1.9013
1.4045	1.90231
1.4055	1.90331
1.407	1.9048
1.408	1.90582
1.409	1.90686
1.41	1.90791
1.411	1.90897
1.4125	1.91057
1.413	1.91109
1.414	1.91221
1.415	1.91333
1.416	1.91446
1.4175	1.91616
1.4185	1.91729
1.4195	1.91842
1.4205	1.91955
1.4215	1.92069
1.4225	1.92178
1.424	1.9236
1.425	1.9248
1.426	1.92603
1.427	1.92721
1.4275	1.9279
1.4285	1.92918
1.4295	1.93047
1.4305	1.93177
1.4315	1.93307
1.4325	1.93441
1.4335	1.93566
1.4345	1.93693
1.4355	1.93818
1.4365	1.9394
1.438	1.94126
1.439	1.94242
1.44	1.94356
1.441	1.94467
1.442	1.94576
1.4425	1.9463
1.4435	1.9474
1.445	1.94885
1.446	1.9498
1.447	1.95071
1.448	1.95157
1.449	1.9524
1.45	1.9532
1.451	1.95398
1.4525	1.95513
1.453	1.95553
1.454	1.9563
1.455	1.95711
1.456	1.95794
1.4575	1.95922
1.458	1.95972
1.459	1.96068
1.46	1.96163
1.461	1.96266
1.462	1.96372
1.463	1.96479
1.464	1.96586
1.465	1.96692
1.466	1.96798
1.467	1.96903
1.468	1.97006
1.469	1.97109
1.47	1.97212
1.471	1.97315
1.472	1.97421
1.4735	1.97577
1.474	1.9763
1.475	1.97734
1.476	1.97843
1.477	1.97955
1.478	1.98061
1.479	1.98171
1.4795	1.98226
1.4805	1.98336
1.4815	1.98445
1.4825	1.98555
1.4835	1.98661
1.4845	1.98769
1.4855	1.98877
1.4865	1.98983
1.4875	1.99088
1.4885	1.99192
1.4895	1.99294
1.4905	1.99395
1.491	1.99446
1.4925	1.99598
1.4935	1.99698
1.495	1.99858
1.4965	2.00014
1.4975	2.00122
1.4985	2.00229
1.4995	2.00331
1.5005	2.00434
1.5015	2.00535
1.5025	2.00631
1.503	2.00678
1.504	2.00772
1.505	2.00857
1.506	2.00939
1.507	2.01018
1.508	2.01095
1.5085	2.01134
1.509	2.01173
1.51	2.01251
1.511	2.01334
1.512	2.01414
1.513	2.01501
1.514	2.01596
1.515	2.01691
1.516	2.01785
1.5175	2.01938
1.5185	2.02043
1.5195	2.02148
1.5205	2.02254
1.522	2.02412
1.523	2.02515
1.5235	2.02566
1.5245	2.02668
1.5255	2.02768
1.5265	2.02869
1.5275	2.02969
1.5285	2.03071
1.5295	2.03175
1.5305	2.03276
1.5315	2.03382
1.5325	2.0349
1.534	2.03653
1.535	2.03763
1.536	2.03873
1.537	2.03983
1.538	2.04092
1.539	2.04204
1.54	2.04314
1.541	2.04423
1.542	2.04531
1.5425	2.04581
1.5435	2.04691
1.544	2.04744
1.5455	2.04901
1.546	2.04953
1.547	2.05056
1.548	2.05158
1.549	2.0526
1.5505	2.05418
1.5515	2.05523
1.5525	2.05629
1.5535	2.05736
1.5545	2.05842
1.5555	2.05947
1.5565	2.06051
1.5575	2.06152
1.559	2.06296
1.56	2.06387
1.561	2.06475
1.562	2.06558
1.563	2.06638
1.564	2.06717
1.565	2.06794
1.566	2.06872
1.5675	2.06992
1.5685	2.07074
1.5695	2.0716
1.5705	2.0725
1.5715	2.07343
1.5725	2.0744
1.5735	2.07541
1.5745	2.07644
1.5755	2.07749
1.5765	2.07856
1.5775	2.07962
1.5785	2.08065
1.5795	2.08171
1.5805	2.08276
1.5815	2.08381
1.582	2.08433
1.583	2.08536
1.5835	2.08589
1.5845	2.08693
1.5855	2.08797
1.5865	2.08902
1.5875	2.09008
1.5885	2.0911
1.5895	2.0922
1.5905	2.09324
1.5915	2.09427
1.5925	2.09528
1.5935	2.09625
1.595	2.09763
1.596	2.0985
1.597	2.09934
1.598	2.10015
1.599	2.10093
1.6	2.1017
1.601	2.10247
1.602	2.10324
1.603	2.10403
1.604	2.10485
1.605	2.1057
1.606	2.10659
1.607	2.10753
1.6085	2.10905
1.609	2.10951
1.61	2.11055
1.611	2.11161
1.612	2.11267
1.613	2.11374
1.614	2.1148
1.615	2.11585
1.6155	2.11637
1.6165	2.11741
1.6175	2.11844
1.6185	2.11947
1.6195	2.1205
1.6205	2.12154
1.6215	2.12259
1.6225	2.12365
1.6235	2.12472
1.6245	2.12579
1.6255	2.12685
1.6265	2.12789
1.6275	2.12886
1.6285	2.12985
1.6295	2.1308
1.6305	2.1317
1.6315	2.13258
1.6325	2.13341
1.6335	2.13421
1.6345	2.13501
1.6355	2.13578
1.6365	2.13656
1.6375	2.13736
1.6385	2.13818
1.6395	2.13903
1.641	2.14041
1.642	2.14135
1.643	2.14232
1.644	2.14332
1.645	2.14435
1.646	2.14539
1.6475	2.14694
1.6485	2.14799
1.6495	2.14903
1.6505	2.15007
1.6515	2.15108
1.6525	2.15209
1.6535	2.1531
1.654	2.1536
1.655	2.15461
1.656	2.15564
1.657	2.15665
1.658	2.15769
1.659	2.15875
1.6605	2.16037
1.6615	2.16141
1.6625	2.16243
1.6635	2.16342
1.665	2.16484
1.6655	2.16525
1.6665	2.16614
1.6675	2.16702
1.6685	2.16783
1.669	2.16825
1.67	2.16903
1.671	2.1698
1.672	2.17058
1.673	2.17138
1.674	2.1722
1.675	2.1731
1.676	2.17396
1.6775	2.17537
1.679	2.17688
1.6795	2.17735
1.6805	2.17844
1.6815	2.1795
1.6825	2.18057
1.6835	2.18163
1.685	2.18322
1.686	2.18427
1.687	2.18531
1.6875	2.18583
1.6885	2.18687
1.689	2.18738
1.69	2.18841
1.691	2.18945
1.692	2.1905
1.693	2.19155
1.6935	2.19212
1.695	2.19367
1.6955	2.19424
1.6965	2.19528
1.6975	2.1963
1.6985	2.1973
1.7	2.19872
1.701	2.19963
1.702	2.2005
1.703	2.20133
1.704	2.20216
1.705	2.20294
1.706	2.20369
1.707	2.20446
1.708	2.20522
1.709	2.20601
1.71	2.20684
1.711	2.20771
1.712	2.20861
1.713	2.20957
1.714	2.21057
1.715	2.21159
1.716	2.21265
1.717	2.21371
1.7185	2.21527
1.7195	2.21634
1.7205	2.21744
1.721	2.21797
1.722	2.21902
1.723	2.22007
1.724	2.22113
1.725	2.22219
1.7255	2.22272
1.7265	2.22379
1.727	2.22432
1.728	2.22539
1.729	2.22646
1.7295	2.22699
1.7305	2.22805
1.7315	2.22909
1.732	2.2296
1.733	2.23061
1.734	2.23159
1.735	2.23254
1.736	2.23344
1.737	2.23434
1.738	2.23516
1.7395	2.23632
1.7405	2.23707
1.7415	2.23781
1.7425	2.23855
1.7435	2.2393
1.7445	2.2401
1.7455	2.24092
1.7465	2.24177
1.7475	2.24263
1.7485	2.24361
1.7495	2.24459
1.7505	2.24561
1.7515	2.24671
1.7525	2.24777
1.753	2.24826
1.754	2.24934
1.755	2.25041
1.7555	2.25098
1.757	2.25254
1.758	2.25361
1.759	2.25465
1.76	2.25571
1.7605	2.25623
1.7615	2.25729
1.7625	2.25836
1.7635	2.25943
1.7645	2.26051
1.7655	2.26158
1.766	2.26213
1.7665	2.26267
1.768	2.2643
1.769	2.26541
1.77	2.26649
1.771	2.26758
1.772	2.2687
1.773	2.26981
1.774	2.2709
1.775	2.27202
1.776	2.27305
1.7775	2.27463
1.7785	2.27567
1.779	2.27618
1.7805	2.27772
1.7815	2.27876
1.7825	2.2798
1.7835	2.28085
1.7845	2.28192
1.785	2.28245
1.786	2.28348
1.787	2.28459
1.7875	2.28512
1.7885	2.28622
1.7895	2.28724
1.7905	2.28822
1.7915	2.28917
1.7925	2.29007
1.7935	2.29093
1.7945	2.29175
1.7955	2.29254
1.7965	2.29329
1.7975	2.29404
1.798	2.29441
1.799	2.29515
1.8	2.2959
1.801	2.29667
1.802	2.29749
1.803	2.29834
1.8035	2.29882
1.8045	2.29975
1.8055	2.30072
1.8065	2.30174
1.807	2.30226
1.808	2.30332
1.809	2.30439
1.81	2.30547
1.811	2.30655
1.812	2.30765
1.813	2.3087
1.814	2.30974
1.8155	2.31128
1.8165	2.31232
1.8175	2.31335
1.8185	2.31442
1.8195	2.31549
1.8205	2.31661
1.8215	2.3177
1.8225	2.31875
1.8235	2.31986
1.8245	2.32097
1.825	2.32153
1.826	2.32262
1.827	2.32371
1.828	2.3248
1.829	2.32588
1.83	2.32696
1.8315	2.32856
1.8325	2.32962
1.8335	2.33068
1.8345	2.33172
1.8355	2.33277
1.836	2.33328
1.837	2.33433
1.8375	2.33484
1.8385	2.33588
1.839	2.33643
1.8395	2.33692
1.8405	2.33797
1.8415	2.33902
1.8425	2.34008
1.8435	2.34114
1.8445	2.34221
1.8455	2.34328
1.8465	2.34435
1.8475	2.34543
1.8485	2.34652
1.8495	2.34762
1.8505	2.34871
1.8515	2.34981
1.8525	2.35089
1.8535	2.35196
1.8545	2.35298
1.8555	2.35404
1.8565	2.3551
1.8575	2.35612
1.8585	2.35715
1.8595	2.35821
1.8605	2.35926
1.8615	2.36031
1.8625	2.36137
1.8635	2.36244
1.8645	2.36352
1.8655	2.3646
1.8665	2.36567
1.8675	2.36676
1.8685	2.36779
1.8695	2.36883
1.8705	2.36987
1.8715	2.3709
1.8725	2.37194
1.873	2.37242
1.8735	2.37299
1.8745	2.37405
1.8755	2.37507
1.876	2.37561
1.8765	2.37612
1.877	2.37671
1.8775	2.37724
1.878	2.37781
1.879	2.37891
1.8795	2.37947
1.8805	2.38057
1.8815	2.38165
1.8825	2.38272
1.8835	2.38378
1.8845	2.38483
1.885	2.3853
1.8865	2.38693
1.8875	2.38798
1.8885	2.38904
1.8895	2.3901
1.8905	2.39116
1.8915	2.39223
1.8925	2.3933
1.893	2.39384
1.8935	2.39437
1.8945	2.3955
1.8955	2.39658
1.8965	2.39771
1.8975	2.39878
1.8985	2.39984
1.8995	2.4009
1.9005	2.40195
1.9015	2.40301
1.9025	2.40408
1.9035	2.40515
1.9045	2.40623
1.9055	2.40732
1.9065	2.40842
1.9075	2.40951
1.9085	2.4106
1.909	2.41114
1.91	2.41222
1.911	2.41329
1.912	2.41438
1.9125	2.41492
1.913	2.41546
1.914	2.41656
1.915	2.41767
1.916	2.4188
1.917	2.41995
1.918	2.42106
1.919	2.42227
1.92	2.42352
1.921	2.42481
1.922	2.42612
1.923	2.42746
1.924	2.42883
1.925	2.43019
1.926	2.43157
1.927	2.43293
1.928	2.43426
1.929	2.43558
1.93	2.43693
1.931	2.43809
1.932	2.43928
1.933	2.44045
1.934	2.44158
1.935	2.4427
1.936	2.4438
1.9365	2.44435
1.9375	2.44543
1.9385	2.4465
1.939	2.44704
1.9405	2.44861
1.9415	2.44967
1.942	2.4502
1.943	2.45126
1.944	2.45233
1.945	2.45341
1.946	2.45449
1.9465	2.45498
1.9475	2.45607
1.948	2.45662
1.9485	2.45716
1.9495	2.45825
1.9505	2.45932
1.9515	2.4604
1.9525	2.46147
1.9535	2.46254
1.9545	2.46361
1.9555	2.46467
1.9565	2.46573
1.957	2.46622
1.9575	2.46679
1.9585	2.46784
1.9595	2.46889
1.9605	2.46994
1.9615	2.47098
1.9625	2.47203
1.9635	2.47308
1.964	2.47366
1.9645	2.4742
1.9655	2.4753
1.9665	2.4765
1.9675	2.47767
1.968	2.47827
1.969	2.47949
1.97	2.48067
1.971	2.48192
1.972	2.48328
1.973	2.48468
1.974	2.4861
1.975	2.48752
1.976	2.48893
1.977	2.4903
1.978	2.49164
1.979	2.49294
1.98	2.49421
1.981	2.49543
1.982	2.49662
1.983	2.49777
1.984	2.49888
1.985	2.49997
1.986	2.50103
1.9865	2.50156
1.9875	2.5026
1.988	2.50312
1.9885	2.50364
1.9895	2.50468
1.9905	2.50572
1.991	2.50621
1.992	2.50725
1.9925	2.50778
1.993	2.50832
1.994	2.50939
1.995	2.51049
1.996	2.5116
1.997	2.51271
1.9975	2.51324
1.9985	2.51437
1.9995	2.5155
2.0005	2.51662
2.0015	2.51774
2.002	2.5183
2.0025	2.51885
2.0035	2.51995
2.0045	2.52104
2.0055	2.52211
2.006	2.52263
2.007	2.52367
2.008	2.5247
2.0085	2.52521
2.0095	2.52623
2.0105	2.52725
2.0115	2.52827
2.012	2.52882
2.013	2.52981
2.014	2.53086
2.015	2.53193
2.016	2.53302
2.0165	2.53358
2.0175	2.53474
2.0185	2.53595
2.019	2.53666
2.02	2.53795
2.0205	2.53861
2.0215	2.53999
2.022	2.54065
2.023	2.54213
2.024	2.54359
2.0245	2.54433
2.0255	2.54574
2.026	2.5465
2.027	2.54788
2.028	2.5492
2.029	2.55037
2.0295	2.55107
2.03	2.55158
2.031	2.55282
2.032	2.55395
2.033	2.55504
2.034	2.5561
2.035	2.55715
2.036	2.55816
2.037	2.55922
2.038	2.56025
2.0385	2.56077
2.0395	2.56178
2.0405	2.5628
2.041	2.56332
2.0415	2.5639
2.0425	2.56497
2.0435	2.56599
2.0445	2.56711
2.0455	2.56829
2.046	2.5689
2.047	2.57008
2.0475	2.57074
2.0485	2.57204
2.0495	2.57347
2.05	2.57425
2.051	2.57573
2.052	2.57726
2.053	2.57881
2.0535	2.5796
2.0545	2.58119
2.0555	2.58279
2.056	2.58359
2.0565	2.58439
2.0575	2.58599
2.0585	2.58757
2.0595	2.58912
2.06	2.58989
2.0605	2.59065
2.061	2.59139
2.062	2.59283
2.0625	2.59346
2.063	2.59421
2.0635	2.59479
2.064	2.59543
2.065	2.59666
2.066	2.59792
2.067	2.59903
2.068	2.60011
2.069	2.60115
2.07	2.60213
2.071	2.60316
2.072	2.60419
2.0725	2.60471
2.0735	2.60574
2.0745	2.60679
2.0755	2.60784
2.076	2.60836
2.077	2.60942
2.078	2.61055
2.079	2.61173
2.08	2.61287
2.0805	2.61346
2.0815	2.61467
2.082	2.61537
2.083	2.61657
2.084	2.6179
2.085	2.61925
2.086	2.62063
2.087	2.62202
2.088	2.62341
2.089	2.62479
2.09	2.62616
2.091	2.6275
2.092	2.62881
2.093	2.63009
2.094	2.63132
2.095	2.63253
2.096	2.63369
2.097	2.63483
2.098	2.63599
2.0985	2.63648
2.0995	2.63759
2.1005	2.63864
2.101	2.63917
2.1015	2.6397
2.1025	2.64076
2.103	2.64126
2.104	2.64232
2.105	2.64338
2.106	2.64446
2.107	2.64555
2.108	2.64666
2.109	2.64781
2.11	2.649
2.111	2.65024
2.112	2.65153
2.1125	2.65213
2.1135	2.65351
2.114	2.65422
2.115	2.6557
2.1155	2.65645
2.1165	2.65799
2.117	2.65878
2.1175	2.65957
2.1185	2.66116
2.119	2.66195
2.12	2.66356
2.121	2.66516
2.122	2.66676
2.123	2.66837
2.124	2.66997
2.125	2.67158
2.1255	2.67237
2.1265	2.67398
2.128	2.67637
2.1285	2.67716
2.129	2.67795
2.1295	2.67874
2.1305	2.68026
2.1315	2.6818
2.132	2.68251
2.133	2.68394
2.1335	2.68463
2.1345	2.68588
2.135	2.68659
2.1355	2.68714
2.1365	2.68842
2.137	2.68891
2.138	2.69011
2.139	2.69118
2.14	2.69223
2.141	2.6933
2.1415	2.69377
2.142	2.69429
2.143	2.69532
2.144	2.69634
2.145	2.69738
2.146	2.69842
2.147	2.69946
2.1475	2.70003
2.1485	2.7011
2.1495	2.70217
2.1505	2.70327
2.1515	2.70442
2.1525	2.7057
2.153	2.70632
2.154	2.7076
2.1545	2.70826
2.1555	2.70963
2.1565	2.71105
2.157	2.71174
2.158	2.71326
2.1585	2.71406
2.1595	2.71561
2.1605	2.71719
2.1615	2.71878
2.1625	2.72038
2.1635	2.72198
2.165	2.72438
2.1655	2.72519
2.1665	2.72679
2.1675	2.72839
2.1685	2.73
2.169	2.73079
2.17	2.7324
2.171	2.734
2.1715	2.73481
2.172	2.7356
2.173	2.73721
2.174	2.73881
2.175	2.74042
2.176	2.74202
2.177	2.74362
2.178	2.74523
2.179	2.74683
2.18	2.74843
2.181	2.75004
2.182	2.75164
2.183	2.75323
2.184	2.75482
2.185	2.75638
2.186	2.75792
2.1865	2.75868
2.187	2.75943
2.188	2.76089
2.1885	2.7616
2.189	2.7623
2.19	2.76357
2.191	2.76484
2.192	2.76615
2.193	2.76732
2.194	2.76846
2.195	2.76956
2.196	2.77066
2.197	2.77174
2.198	2.77285
2.199	2.77393
2.2	2.77501
2.201	2.77608
2.202	2.77716
2.203	2.7782
2.204	2.77929
2.205	2.78043
2.206	2.78153
2.2065	2.78208
2.2075	2.78322
2.2085	2.7844
2.2095	2.78554
2.21	2.78626
2.211	2.78757
2.2115	2.78818
2.2125	2.78959
2.2135	2.79104
2.2145	2.79255
2.215	2.7933
2.2155	2.79408
2.2165	2.79564
2.2175	2.79724
2.2185	2.79884
2.2195	2.80044
2.22	2.80124
2.221	2.80285
2.222	2.80445
2.223	2.80605
2.224	2.80766
2.2245	2.80846
2.2255	2.81006
2.2265	2.81166
2.227	2.81247
2.228	2.81407
2.229	2.81567
2.2295	2.81647
2.2305	2.81808
2.2315	2.81968
2.232	2.82048
2.2325	2.82128
2.233	2.82209
2.234	2.82369
2.235	2.82529
2.236	2.8269
2.237	2.8285
2.238	2.8301
2.239	2.83171
2.24	2.83331
2.241	2.83491
2.242	2.83652
2.243	2.83812
2.244	2.83972
2.245	2.84133
2.2455	2.84213
2.246	2.84293
2.247	2.84453
2.248	2.84613
2.2485	2.84694
2.249	2.84774
2.25	2.84934
2.2505	2.85014
2.251	2.85094
2.252	2.85255
2.2525	2.85335
2.2535	2.85495
2.2545	2.85656
2.2555	2.85816
2.2565	2.85976
2.257	2.86056
2.258	2.86217
2.2585	2.86297
2.2595	2.86457
2.26	2.86537
2.261	2.86698
2.262	2.86858
2.2625	2.86939
2.263	2.87018
2.2635	2.87099
2.2645	2.87259
2.265	2.87339
2.266	2.87499
2.267	2.8766
2.2675	2.8774
2.268	2.8782
2.2685	2.87901
2.2695	2.88061
2.2705	2.88221
2.271	2.88301
2.2715	2.88382
2.2725	2.88542
2.2735	2.88702
2.2745	2.88863
2.275	2.88943
2.276	2.89103
2.277	2.89263
2.278	2.89424
2.2785	2.89504
2.2795	2.89664
2.28	2.89744
2.2805	2.89824
2.281	2.89905
2.2815	2.89984
2.2825	2.90145
2.283	2.90225
2.2835	2.90305
2.284	2.90386
2.285	2.90546
2.2855	2.90626
2.286	2.90706
2.287	2.90867
2.2875	2.90947
2.2885	2.91107
2.2895	2.91267
2.2905	2.91428
2.2915	2.91588
2.292	2.91668
2.2935	2.91909
2.294	2.91989
2.295	2.92149
2.296	2.9231
2.297	2.9247
2.298	2.9263
2.299	2.92791
2.3	2.92951
2.301	2.93111
2.302	2.93272
2.303	2.93432
2.304	2.93592
2.305	2.93753
2.3055	2.93833
2.3065	2.93993
2.307	2.94073
2.308	2.94234
2.3085	2.94314
2.3095	2.94474
2.31	2.94554
2.311	2.94715
2.312	2.94875
2.313	2.95035
2.314	2.95195
2.3145	2.95276
2.3155	2.95436
2.3165	2.95596
2.3175	2.95757
2.3185	2.95917
2.319	2.95997
2.3195	2.96077
2.3205	2.96238
2.3215	2.96398
2.3225	2.96558
2.323	2.96638
2.324	2.96799
2.3245	2.96879
2.325	2.96959
2.3255	2.9704
2.326	2.97119
2.3265	2.972
2.328	2.9744
2.329	2.976
2.3295	2.97681
2.3305	2.97841
2.3315	2.98001
2.332	2.98081
2.3325	2.98161
2.3335	2.98322
2.3345	2.98482
2.3355	2.98642
2.336	2.98723
2.337	2.98883
2.338	2.99044
2.3385	2.99123
2.3395	2.99284
2.34	2.99364
2.3405	2.99444
2.341	2.99525
2.342	2.99685
2.343	2.99845
2.3435	2.99925
2.344	3.00006
2.345	3.00166
2.346	3.00326
2.347	3.00487
2.3475	3.00566
2.3485	3.00727
2.3495	3.00887
2.3505	3.01048
2.351	3.01128
2.352	3.01288
2.353	3.01449
2.354	3.01609
2.355	3.01769
2.356	3.0193
2.3565	3.0201
2.357	3.0209
2.358	3.0225
2.3585	3.0233
2.3595	3.02491
2.3605	3.02652
2.361	3.02733
2.362	3.02896
2.3625	3.02979
2.3635	3.03147
2.364	3.03233
2.3655	3.03493
2.366	3.03591
2.3665	3.03676
2.367	3.03778
2.3685	3.04069
2.3695	3.04268
2.3705	3.04472
2.3715	3.0468
2.372	3.04777
2.373	3.04997
2.374	3.05213
2.3745	3.05321
2.3755	3.05538
2.3765	3.05755
2.377	3.05865
2.3775	3.05975
2.3785	3.06195
2.379	3.06303
2.38	3.0652
2.3805	3.06635
2.3815	3.0685
2.3825	3.07061
2.3835	3.07279
2.3845	3.07483
2.3855	3.07681
2.3865	3.07874
2.387	3.07968
2.388	3.08152
2.3885	3.08241
2.3895	3.08416
2.3905	3.08586
2.391	3.08667
2.392	3.08832
2.3925	3.08913
2.393	3.08994
2.3935	3.09074
2.394	3.09155
2.395	3.09315
2.3955	3.09395
2.396	3.09475
2.3965	3.09555
2.397	3.09636
2.3975	3.09715
2.3985	3.09876
2.399	3.09956
2.4	3.10117
2.4005	3.10197
2.4015	3.10357
2.4025	3.10517
2.4035	3.10678
2.4045	3.10838
2.405	3.10918
2.4065	3.11159
2.407	3.11238
2.4075	3.11319
2.4085	3.11479
2.4095	3.1164
2.41	3.11719
2.411	3.1188
2.412	3.1204
2.413	3.12201
2.4135	3.12281
2.4145	3.12441
2.415	3.12521
2.4155	3.12602
2.4165	3.12762
2.4175	3.12922
2.4185	3.13083
2.4195	3.13243
2.4205	3.13403
2.421	3.13483
2.422	3.13644
2.423	3.13804
2.4235	3.13884
2.4245	3.14046
2.4255	3.14207
2.4265	3.1437
2.427	3.14453
2.428	3.1462
2.4285	3.14706
2.4295	3.14884
2.4305	3.15065
2.431	3.15158
2.4315	3.15252
2.4325	3.15444
2.433	3.15543
2.434	3.15737
2.4345	3.15849
2.435	3.15945
2.436	3.1616
2.4365	3.16269
2.4375	3.1649
2.438	3.16601
2.4385	3.16712
2.4395	3.16935
2.4405	3.17159
2.441	3.17269
2.4415	3.17382
2.4425	3.17605
2.4435	3.17826
2.4445	3.18044
2.4455	3.18262
2.4465	3.18467
2.4475	3.18677
2.448	3.18781
2.449	3.18985
2.4495	3.19084
2.4505	3.19277
2.451	3.19371
2.452	3.19553
2.453	3.19729
2.4535	3.19814
2.454	3.19898
2.455	3.20064
2.4555	3.20146
2.4565	3.20307
2.457	3.20387
2.4575	3.20468
2.4585	3.20628
2.4595	3.20789
2.46	3.20868
2.461	3.21029
2.462	3.21189
2.463	3.2135
2.4635	3.2143
2.4645	3.2159
2.4655	3.21751
2.466	3.21831
2.4665	3.21911
2.4675	3.22071
2.468	3.22151
2.4685	3.22232
2.469	3.22312
2.47	3.22472
2.4705	3.22552
2.4715	3.22713
2.4725	3.22873
2.473	3.22953
2.4735	3.23033
2.474	3.23113
2.475	3.23274
2.476	3.23435
2.4765	3.23517
2.4775	3.23683
2.4785	3.23848
2.479	3.23933
2.4795	3.24021
2.4805	3.24206
2.4815	3.24386
2.482	3.24489
2.4825	3.24587
2.4835	3.24799
2.484	3.24893
2.4845	3.25007
2.4855	3.25221
2.486	3.25331
2.4865	3.25442
2.487	3.25554
2.488	3.25782
2.4885	3.25899
2.489	3.26014
2.4895	3.26128
2.4905	3.26358
2.491	3.26469
2.4915	3.26581
2.492	3.26699
2.493	3.26922
2.4935	3.27033
2.4945	3.27259
[truncated: 1,443 more rows]

## Sheet: Fig. 3d
X	Y	X	Y	X	Y	X	Y	X	Y
2000000	0.0256	0.1	0.19311	0.1	0.14229	0.1	0.05006	0.1	0.000761249
1362580	0.03064	0.13626	0.1891	0.13626	0.15149	0.13626	0.03674	0.13626	0.000872377
928318	0.03568	0.2	0.18661	0.2	0.16055	0.2	0.02503	0.2	0.00103
632455	0.03888	0.29356	0.18447	0.29356	0.1662	0.29356	0.01705	0.29356	0.00122
430887	0.04202	0.43089	0.18095	0.43089	0.16789	0.43089	0.01162	0.43089	0.00145
293560	0.04528	0.63245	0.17506	0.63245	0.16544	0.63245	0.00791	0.63245	0.00171
200000	0.04662	0.92832	0.16651	0.92832	0.1591	0.92832	0.00539	0.92832	0.00202
136258	0.04871	1.36258	0.15557	1.36258	0.1495	1.36258	0.00367	1.36258	0.00239
92831.7	0.05063	2	0.14285	2	0.13752	2	0.0025	2	0.00283
63245.5	0.05281	2.9356	0.12913	2.9356	0.12409	2.9356	0.00171	2.9356	0.00334
43088.7	0.05474	4.30887	0.11521	4.30887	0.11011	4.30887	0.00116	4.30887	0.00393
29356	0.05598	6.32455	0.10173	6.32455	0.0963	6.32455	0.00079145	6.32455	0.00464
20000	0.05659	9.28317	0.08919	9.28317	0.08319	9.28317	0.000539208	9.28317	0.00546
13625.8	0.05648	13.6258	0.07791	13.6258	0.07113	13.6258	0.000367359	13.6258	0.00642
9283.17	0.05605	20	0.06808	20	0.06029	20	0.000250278	20	0.00754
6324.55	0.05508	29.356	0.05975	29.356	0.05075	29.356	0.000170512	29.356	0.00883
4308.87	0.05364	43.0887	0.05292	43.0887	0.04247	43.0887	0.000116169	43.0887	0.01033
2935.6	0.05169	63.2455	0.0475	63.2455	0.03537	63.2455	7.9145e-05	63.2455	0.01205
2000	0.04944	92.8317	0.04342	92.8317	0.02935	92.8317	5.39208e-05	92.8317	0.01402
1362.58	0.04717	136.258	0.04056	136.258	0.02427	136.258	3.67359e-05	136.258	0.01625
928.317	0.04459	200	0.03881	200	0.02002	200	2.50278e-05	200	0.01877
632.455	0.04243	293.56	0.03806	293.56	0.01648	293.56	1.70512e-05	293.56	0.02157
430.887	0.04064	430.887	0.03821	430.887	0.01354	430.887	1.16169e-05	430.887	0.02466
293.56	0.03948	632.455	0.03913	632.455	0.01111	632.455	7.9145e-06	632.455	0.02801
200	0.03923	928.317	0.0407	928.317	0.0091	928.317	5.39208e-06	928.317	0.03159
136.258	0.04023	1362.58	0.04279	1362.58	0.00746	1362.58	3.67359e-06	1362.58	0.03533
92.8317	0.04254	2000	0.04524	2000	0.0061	2000	2.50278e-06	2000	0.03914
63.2455	0.04651	2935.6	0.04789	2935.6	0.00499	2935.6	1.70512e-06	2935.6	0.0429
43.0887	0.05223	4308.87	0.05054	4308.87	0.00408	4308.87	1.16169e-06	4308.87	0.04647
29.356	0.05947	6324.55	0.05301	6324.55	0.00333	6324.55	7.9145e-07	6324.55	0.04968
20	0.0684	9283.17	0.05508	9283.17	0.00272	9283.17	5.39208e-07	9283.17	0.05236
13.6258	0.07892	13625.8	0.05658	13625.8	0.00222	13625.8	3.67359e-07	13625.8	0.05436
9.28317	0.09062	20000	0.05737	20000	0.00181	20000	2.50278e-07	20000	0.05556
6.32455	0.103	20020.1	0.05737	20020.1	0.00181	20020.1	2.50027e-07	20020.1	0.05556
4.30887	0.11638	29356	0.05734	29356	0.00148	29356	1.70512e-07	29356	0.05586
2.9356	0.12958	40040.1	0.0567	40040.1	0.00125	40040.1	1.25014e-07	40040.1	0.05544
2	0.14278	43088.7	0.05646	43088.7	0.00121	43088.7	1.16169e-07	43088.7	0.05526
1.36258	0.15482	60060.2	0.05504	60060.2	0.00101	60060.2	8.33425e-08	60060.2	0.05403
0.92832	0.16641	63245.5	0.05477	63245.5	0.000984855	63245.5	7.9145e-08	63245.5	0.05379
0.63245	0.17454	80080.2	0.05336	80080.2	0.000868978	80080.2	6.25069e-08	80080.2	0.05249
0.43089	0.18163	92831.7	0.05235	92831.7	0.000803461	92831.7	5.39208e-08	92831.7	0.05154
0.29356	0.18437	100100	0.05179	100100	0.00077196	100100	5.00055e-08	100100	0.05102
0.2	0.18645	120120	0.05037	120120	0.000700773	120120	4.16713e-08	120120	0.04967
0.13626	0.19142	136258	0.04932	136258	0.000655425	136258	3.67359e-08	136258	0.04867
0.1	0.19209	140140	0.04908	140140	0.000645725	140140	3.57182e-08	140140	0.04844
		160160	0.04791	160160	0.000601542	160160	3.12535e-08	160160	0.04731
		180180	0.04683	180180	0.000565083	180180	2.77809e-08	180180	0.04627
		200000	0.04585	200000	0.000534628	200000	2.50278e-08	200000	0.04532
		200200	0.04585	200200	0.000534344	200200	2.50028e-08	200200	0.04531
		220220	0.04493	220220	0.000507978	220220	2.27298e-08	220220	0.04443
		240240	0.04409	240240	0.000485044	240240	2.08356e-08	240240	0.04361
		260260	0.0433	260260	0.000464861	260260	1.92329e-08	260260	0.04284
		280280	0.04257	280280	0.000446923	280280	1.78591e-08	280280	0.04212
		293560	0.04211	293560	0.000436071	293560	1.70512e-08	293560	0.04167
		300300	0.04188	300300	0.000430846	300300	1.66685e-08	300300	0.04145
		320320	0.04123	320320	0.00041633	320320	1.56267e-08	320320	0.04082
		340340	0.04062	340340	0.00040314	340340	1.47075e-08	340340	0.04022
		360360	0.04005	360360	0.000391086	360360	1.38904e-08	360360	0.03966
		380380	0.0395	380380	0.000380016	380380	1.31594e-08	380380	0.03912
		400400	0.03898	400400	0.000369803	400400	1.25014e-08	400400	0.03861
		420421	0.03848	420421	0.000360343	420421	1.19061e-08	420421	0.03813
		430887	0.03824	430887	0.000355668	430887	1.16169e-08	430887	0.03788
		440441	0.03801	440441	0.000351549	440441	1.13649e-08	440441	0.03766
		460461	0.03756	460461	0.000343346	460461	1.08708e-08	460461	0.03722
		480481	0.03713	480481	0.000335672	480481	1.04178e-08	480481	0.0368
		500501	0.03672	500501	0.000328472	500501	1.00011e-08	500501	0.03639
		520521	0.03632	520521	0.0003217	520521	9.61645e-09	520521	0.036
		540541	0.03594	540541	0.000315315	540541	9.26029e-09	540541	0.03563
		560561	0.03558	560561	0.000309282	560561	8.92957e-09	560561	0.03527
		580581	0.03523	580581	0.00030357	580581	8.62165e-09	580581	0.03492
		600601	0.03489	600601	0.000298153	600601	8.33426e-09	600601	0.03459
		620621	0.03456	620621	0.000293004	620621	8.06541e-09	620621	0.03427
		632455	0.03437	632455	0.000290079	632455	7.9145e-09	632455	0.03408
		640641	0.03424	640641	0.000288104	640641	7.81337e-09	640641	0.03396
		660661	0.03394	660661	0.000283433	660661	7.5766e-09	660661	0.03365
		680681	0.03364	680681	0.000278974	680681	7.35376e-09	680681	0.03336
		700701	0.03335	700701	0.000274711	700701	7.14365e-09	700701	0.03308
		720721	0.03308	720721	0.00027063	720721	6.94522e-09	720721	0.03281
		740741	0.03281	740741	0.000266719	740741	6.75751e-09	740741	0.03254
		760761	0.03255	760761	0.000262967	760761	6.57968e-09	760761	0.03228
		780781	0.03229	780781	0.000259364	780781	6.41097e-09	780781	0.03203
		800801	0.03205	800801	0.000255898	800801	6.2507e-09	800801	0.03179
		820821	0.03181	820821	0.000252563	820821	6.09824e-09	820821	0.03155
		840841	0.03157	840841	0.000249351	840841	5.95304e-09	840841	0.03132
		860861	0.03135	860861	0.000246253	860861	5.8146e-09	860861	0.0311
		880881	0.03112	880881	0.000243264	880881	5.68245e-09	880881	0.03088
		900901	0.03091	900901	0.000240377	900901	5.55617e-09	900901	0.03067
		920921	0.0307	920921	0.000237586	920921	5.43539e-09	920921	0.03046
		928318	0.03062	928318	0.000236578	928318	5.39208e-09	928318	0.03039
		940941	0.03049	940941	0.000234887	940941	5.31974e-09	940941	0.03026
		960961	0.03029	960961	0.000232274	960961	5.20891e-09	960961	0.03006
		980981	0.0301	980981	0.000229744	980981	5.10261e-09	980981	0.02987
		1.001e+06	0.02991	1.001e+06	0.000227291	1.001e+06	5.00056e-09	1.001e+06	0.02968
		1.02102e+06	0.02972	1.02102e+06	0.000224912	1.02102e+06	4.90251e-09	1.02102e+06	0.0295
		1.04104e+06	0.02954	1.04104e+06	0.000222604	1.04104e+06	4.80823e-09	1.04104e+06	0.02932
		1.06106e+06	0.02936	1.06106e+06	0.000220362	1.06106e+06	4.71751e-09	1.06106e+06	0.02914
		1.08108e+06	0.02918	1.08108e+06	0.000218185	1.08108e+06	4.63015e-09	1.08108e+06	0.02897
		1.1011e+06	0.02901	1.1011e+06	0.000216068	1.1011e+06	4.54596e-09	1.1011e+06	0.0288
		1.12112e+06	0.02885	1.12112e+06	0.000214009	1.12112e+06	4.46478e-09	1.12112e+06	0.02863
		1.14114e+06	0.02868	1.14114e+06	0.000212006	1.14114e+06	4.38645e-09	1.14114e+06	0.02847
		1.16116e+06	0.02852	1.16116e+06	0.000210056	1.16116e+06	4.31083e-09	1.16116e+06	0.02831
		1.18118e+06	0.02836	1.18118e+06	0.000208157	1.18118e+06	4.23776e-09	1.18118e+06	0.02816
		1.2012e+06	0.02821	1.2012e+06	0.000206306	1.2012e+06	4.16713e-09	1.2012e+06	0.028
		1.22122e+06	0.02806	1.22122e+06	0.000204502	1.22122e+06	4.09882e-09	1.22122e+06	0.02786
		1.24124e+06	0.02791	1.24124e+06	0.000202743	1.24124e+06	4.03271e-09	1.24124e+06	0.02771
		1.26126e+06	0.02777	1.26126e+06	0.000201027	1.26126e+06	3.9687e-09	1.26126e+06	0.02757
		1.28128e+06	0.02762	1.28128e+06	0.000199352	1.28128e+06	3.90669e-09	1.28128e+06	0.02742
		1.3013e+06	0.02748	1.3013e+06	0.000197716	1.3013e+06	3.84658e-09	1.3013e+06	0.02729
		1.32132e+06	0.02735	1.32132e+06	0.000196119	1.32132e+06	3.7883e-09	1.32132e+06	0.02715
		1.34134e+06	0.02721	1.34134e+06	0.000194558	1.34134e+06	3.73176e-09	1.34134e+06	0.02702
		1.36136e+06	0.02708	1.36136e+06	0.000193033	1.36136e+06	3.67688e-09	1.36136e+06	0.02688
		1362580	0.02707	1362580	0.000192941	1362580	3.67359e-09	1362580	0.02688
		1.38138e+06	0.02695	1.38138e+06	0.000191541	1.38138e+06	3.62359e-09	1.38138e+06	0.02676
		1.4014e+06	0.02682	1.4014e+06	0.000190082	1.4014e+06	3.57183e-09	1.4014e+06	0.02663
		1.42142e+06	0.02669	1.42142e+06	0.000188655	1.42142e+06	3.52152e-09	1.42142e+06	0.0265
		1.44144e+06	0.02657	1.44144e+06	0.000187258	1.44144e+06	3.47261e-09	1.44144e+06	0.02638
		1.46146e+06	0.02645	1.46146e+06	0.000185891	1.46146e+06	3.42504e-09	1.46146e+06	0.02626
		1.48148e+06	0.02633	1.48148e+06	0.000184552	1.48148e+06	3.37875e-09	1.48148e+06	0.02614
		1.5015e+06	0.02621	1.5015e+06	0.00018324	1.5015e+06	3.3337e-09	1.5015e+06	0.02603
		1.52152e+06	0.02609	1.52152e+06	0.000181955	1.52152e+06	3.28984e-09	1.52152e+06	0.02591
		1.54154e+06	0.02598	1.54154e+06	0.000180696	1.54154e+06	3.24712e-09	1.54154e+06	0.0258
		1.56156e+06	0.02586	1.56156e+06	0.000179461	1.56156e+06	3.20549e-09	1.56156e+06	0.02569
		1.58158e+06	0.02575	1.58158e+06	0.000178251	1.58158e+06	3.16491e-09	1.58158e+06	0.02558
		1.6016e+06	0.02564	1.6016e+06	0.000177063	1.6016e+06	3.12535e-09	1.6016e+06	0.02547

## Sheet: Fig. 3e
X	Y
β	6.49905
γ	26.1169

[truncated: 40 more sheets: Fig. 3f, Fig. 3g, Fig. 3h, Fig. 4a, Fig. 4b, Fig. 4c, Fig. 4d, Fig. 4e, Fig. 5e, Fig. 5f, Fig. 5g, Fig. 5h, Fig. 6c, Fig. 6d, Fig. 6e, Fig. 6f, Fig. 6g, Fig. 6h, Fig. 6j, Supplementary Fig. 2 …]
